# Supplementary material for: Use of Hyperspectral Imagery to Assess Cryptic Color Matching in Sargassum Associated Crabs
Source: PLoS One. 2015 Sep 9;10(9):e0136260. doi: 10.1371/journal.pone.0136260 (PMC4564216; doi:10.1371/journal.pone.0136260)
Supplement: S1 Data — Spectra are organized by spreadsheet with spectra in columns. The first row of all spectral spreadsheets is a header. (XLSX) [file pone.0136260.s001.xlsx]

## Sheet: File_Information
This is Supporting Information to Russell and Dierssen, "Use of Hyperspectral Imagery to Assess Cryptic Color Matching in Sargassum Associated Crabs," submitted to PLOS ONE.
The file contains reflectance spectra for all individual crabs used in this study.
Crab_CW contains size and sex metadata for all individuals.
Page names correspond to crab species P_sayi, P_minutus_P_minutus_bucket), or to the spectra of the background (_sargassum, _plastic) for all individuals.
First Row is header information, first Column is wavelength.

## Sheet: Crab_CW
P. sayi #	Carapace Width (cm)	Sex		P. minutus #	Carapace Width (cm)	Sex	White Spot?		P. minutus bucket #	Carapace Width (cm)	Sex	White Spot?
1	0.774889	M		1	0.734913	F			1	0.879349	F
2	0.870196	F		2	0.581349	M			2	0.87175	M
3	0.978971	M		3	0.427785	M			3	0.772687	F
4	1.25868	F		4	0.352222	F			4	0.683531	F
5	0.756294	M		5	0.450637	M			5	0.455688	F	Y
6	0.498832	F		6	0.772386	F			6	0.663719	M
7	0.627563	F		7	0.756294	F			7	0.505219	M
8	2.53273	F		8	0.579289	M
				9	0.804569	M
				10	0.434467	M
				11	0.450558	M
				12	0.595381	F
				13	0.434467	M
				14	0.370102	F
				15	0.563198	M
				16	0.603287	F	Y
				17	0.647163	M	Y
				18	0.352222	M	Y
				19	0.369833	F	Y
				20	0.305736	F	Y
				21	0.675838	M	Y
				22	0.514924	F	Y
				23	0.418376	F	Y

## Sheet: P_sayi
Wavelength	1	2	3	4	5	6	7	8
401	0.0744886	0.0622844	0.0581245	0.046588	0.0848019	0.0519093	0.0507317	0.0667392
402	0.0750717	0.0617533	0.0580098	0.0463358	0.0845852	0.0512873	0.0504867	0.0666425
403	0.0756548	0.0612223	0.0578952	0.0460837	0.0843685	0.0506652	0.0502417	0.0665458
404	0.0762378	0.0606912	0.0577805	0.0458315	0.0841517	0.0500431	0.0499967	0.066449
405	0.0764443	0.0604001	0.0577282	0.0453763	0.0840342	0.049379	0.0497374	0.0663659
406	0.0764296	0.06025	0.0577125	0.0448019	0.083975	0.0486902	0.0494696	0.0662907
407	0.0764148	0.0600999	0.0576967	0.0442275	0.0839158	0.0480013	0.0492018	0.0662155
408	0.0764001	0.0599498	0.057681	0.0436531	0.0838566	0.0473124	0.048934	0.0661402
409	0.0763854	0.0597997	0.0576653	0.0430787	0.0837974	0.0466236	0.0486662	0.066065
410	0.0767787	0.0596835	0.0577232	0.0428086	0.083837	0.046204	0.0486402	0.0659553
411	0.0774015	0.0595864	0.0578226	0.0427096	0.0839322	0.045936	0.0487503	0.0658262
412	0.0780243	0.0594893	0.0579219	0.0426107	0.0840274	0.0456679	0.0488604	0.065697
413	0.0786472	0.0593922	0.0580212	0.0425118	0.0841227	0.0453999	0.0489704	0.0655679
414	0.07927	0.0592951	0.0581205	0.0424128	0.0842179	0.0451318	0.0490805	0.0654388
415	0.0795169	0.0593391	0.0582756	0.0421986	0.084262	0.0449649	0.0490711	0.0653692
416	0.0795524	0.0594624	0.0584621	0.0419196	0.0842774	0.044855	0.0489945	0.0653331
417	0.0795879	0.0595858	0.0586486	0.0416406	0.0842928	0.044745	0.0489178	0.065297
418	0.0796234	0.0597091	0.0588351	0.0413616	0.0843082	0.044635	0.0488412	0.0652609
419	0.0796589	0.0598325	0.0590216	0.0410826	0.0843236	0.0445251	0.0487645	0.0652248
420	0.080101	0.0599964	0.059176	0.0408591	0.0845945	0.0445218	0.0487716	0.0652056
421	0.080782	0.0601843	0.0593114	0.0406682	0.0850155	0.0445813	0.0488278	0.0651963
422	0.0814629	0.0603721	0.0594469	0.0404773	0.0854365	0.0446408	0.0488841	0.065187
423	0.0821439	0.0605599	0.0595824	0.0402863	0.0858575	0.0447002	0.0489403	0.0651777
424	0.0828249	0.0607477	0.0597178	0.0400954	0.0862785	0.0447597	0.0489965	0.0651684
425	0.0835142	0.0608981	0.0598852	0.0398788	0.0867319	0.0446696	0.0490615	0.0649648
426	0.0842087	0.0610257	0.0600721	0.0396465	0.0872052	0.0444879	0.0491317	0.0646421
427	0.0849032	0.0611533	0.0602589	0.0394142	0.0876784	0.0443063	0.049202	0.0643193
428	0.0855977	0.0612808	0.0604458	0.0391818	0.0881516	0.0441246	0.0492723	0.0639966
429	0.0862922	0.0614084	0.0606327	0.0389495	0.0886249	0.0439429	0.0493425	0.0636739
430	0.0868187	0.0616435	0.0611004	0.038639	0.0889397	0.0437388	0.0492826	0.0636073
431	0.0872377	0.0619474	0.0617475	0.0382786	0.0891532	0.0435205	0.0491395	0.0637045
432	0.0876568	0.0622512	0.0623947	0.0379182	0.0893667	0.0433021	0.0489964	0.0638017
433	0.0880759	0.0625551	0.0630419	0.0375578	0.0895802	0.0430837	0.0488533	0.0638989
434	0.088495	0.062859	0.0636891	0.0371973	0.0897937	0.0428653	0.0487102	0.0639961
435	0.0889257	0.0632709	0.0642094	0.0370389	0.0900908	0.0427857	0.0486996	0.0642084
436	0.0893645	0.0637578	0.0646415	0.0370209	0.0904459	0.0428025	0.0487811	0.0645005
437	0.0898032	0.0642448	0.0650737	0.0370028	0.0908011	0.0428193	0.0488626	0.0647927
438	0.090242	0.0647318	0.0655058	0.0369848	0.0911563	0.0428361	0.0489441	0.0650849
439	0.0906808	0.0652187	0.0659379	0.0369667	0.0915115	0.0428529	0.0490256	0.0653771
440	0.091123	0.0658001	0.0664676	0.037043	0.0918393	0.0429265	0.0491199	0.0656929
441	0.0915679	0.0664526	0.0670709	0.0371906	0.0921466	0.043043	0.0492239	0.0660266
442	0.0920128	0.0671052	0.0676742	0.0373381	0.0924539	0.0431594	0.0493279	0.0663602
443	0.0924577	0.0677577	0.0682775	0.0374857	0.0927612	0.0432759	0.0494319	0.0666939
444	0.0929026	0.0684103	0.0688807	0.0376332	0.0930685	0.0433924	0.0495359	0.0670275
445	0.0934615	0.0690131	0.0696149	0.037813	0.0933847	0.0435068	0.0496638	0.0673001
446	0.0941137	0.0695753	0.0704561	0.038019	0.0937081	0.0436196	0.0498113	0.0675227
447	0.0947659	0.0701375	0.0712973	0.0382251	0.0940315	0.0437325	0.0499587	0.0677452
448	0.095418	0.0706998	0.0721385	0.0384311	0.0943549	0.0438453	0.0501062	0.0679678
449	0.0960702	0.071262	0.0729798	0.0386372	0.0946783	0.0439581	0.0502536	0.0681904
450	0.0966368	0.0719518	0.0737659	0.0388287	0.095048	0.0440569	0.0503895	0.0684965
451	0.0971276	0.0727548	0.0745033	0.0390074	0.0954587	0.0441433	0.0505151	0.0688768
452	0.0976184	0.0735578	0.0752406	0.039186	0.0958694	0.0442297	0.0506408	0.0692571
453	0.0981092	0.0743608	0.075978	0.0393647	0.0962801	0.0443161	0.0507664	0.0696373
454	0.0985999	0.0751637	0.0767153	0.0395434	0.0966908	0.0444026	0.0508921	0.0700176
455	0.0990381	0.0759271	0.0774066	0.0397467	0.0970982	0.0445543	0.0510081	0.070496
456	0.0994238	0.0766507	0.0780516	0.0399748	0.0975024	0.0447714	0.0511146	0.0710724
457	0.0998094	0.0773743	0.0786967	0.0402028	0.0979065	0.0449885	0.0512211	0.0716489
458	0.100195	0.078098	0.0793418	0.0404309	0.0983107	0.0452056	0.0513276	0.0722253
459	0.100581	0.0788216	0.0799869	0.0406589	0.0987148	0.0454228	0.0514341	0.0728017
460	0.101084	0.0795722	0.0806507	0.0409569	0.0992588	0.0457347	0.0516456	0.0732621
461	0.101725	0.0803544	0.0813364	0.0413372	0.0999669	0.046158	0.0519806	0.0735862
462	0.102366	0.0811367	0.0820221	0.0417174	0.100675	0.0465812	0.0523156	0.0739103
463	0.103007	0.0819189	0.0827078	0.0420976	0.101383	0.0470045	0.0526506	0.0742344
464	0.103648	0.0827012	0.0833934	0.0424778	0.102091	0.0474278	0.0529856	0.0745585
465	0.10424	0.0834518	0.0840983	0.0428509	0.102792	0.0478114	0.0533831	0.0748682
466	0.104767	0.0841605	0.0848285	0.0432145	0.103484	0.0481426	0.0538634	0.0751588
467	0.105294	0.0848693	0.0855588	0.0435782	0.104175	0.0484737	0.0543438	0.0754494
468	0.10582	0.085578	0.086289	0.0439418	0.104867	0.0488048	0.0548242	0.07574
469	0.106347	0.0862867	0.0870193	0.0443055	0.105558	0.049136	0.0553046	0.0760305
470	0.106905	0.0869888	0.0877535	0.0446213	0.106258	0.049488	0.0557584	0.0763477
471	0.107513	0.0876804	0.0884941	0.0448623	0.106971	0.0498726	0.0561707	0.0767065
472	0.10812	0.0883721	0.0892346	0.0451033	0.107683	0.0502572	0.0565829	0.0770653
473	0.108728	0.0890637	0.0899751	0.0453443	0.108396	0.0506418	0.0569952	0.077424
474	0.109336	0.0897554	0.0907157	0.0455854	0.109108	0.0510264	0.0574075	0.0777828
475	0.109834	0.0904459	0.0914056	0.0457973	0.10973	0.0513531	0.0577847	0.0782357
476	0.11012	0.0911344	0.0919972	0.0459527	0.110177	0.0515673	0.0580938	0.0788713
477	0.110406	0.0918228	0.0925888	0.0461082	0.110624	0.0517815	0.0584029	0.0795068
478	0.110692	0.0925112	0.0931804	0.0462637	0.111071	0.0519956	0.0587119	0.0801424
479	0.110978	0.0931996	0.093772	0.0464191	0.111518	0.0522098	0.059021	0.0807779
480	0.111338	0.0938639	0.0943221	0.046638	0.112145	0.0525333	0.0594154	0.0812424
481	0.111878	0.0944691	0.0947706	0.0470123	0.113212	0.0531243	0.0600183	0.0812881
482	0.112418	0.0950744	0.0952191	0.0473865	0.11428	0.0537153	0.0606213	0.0813337
483	0.112958	0.0956796	0.0956677	0.0477607	0.115347	0.0543063	0.0612243	0.0813794
484	0.113499	0.0962848	0.0961162	0.048135	0.116415	0.0548973	0.0618273	0.081425
485	0.114039	0.0969068	0.096642	0.0485168	0.117384	0.0554522	0.0623803	0.0815554
486	0.114578	0.097582	0.0974128	0.0489225	0.118042	0.0558929	0.0627752	0.0819541
487	0.115117	0.0982573	0.0981836	0.0493283	0.118701	0.0563337	0.06317	0.0823528
488	0.115656	0.0989325	0.0989544	0.0497341	0.119359	0.0567744	0.0635649	0.0827515
489	0.116195	0.0996077	0.0997252	0.0501398	0.120018	0.0572151	0.0639598	0.0831502
490	0.11676	0.100323	0.100528	0.0505711	0.120741	0.0577079	0.0644	0.0836051
491	0.117437	0.101208	0.10147	0.0511114	0.121743	0.0584226	0.0650334	0.0842998
492	0.118115	0.102093	0.102412	0.0516516	0.122745	0.0591374	0.0656668	0.0849946
493	0.118792	0.102978	0.103354	0.0521918	0.123747	0.0598521	0.0663001	0.0856893
494	0.119469	0.103863	0.104296	0.0527321	0.124749	0.0605668	0.0669335	0.086384
495	0.120192	0.104772	0.105251	0.0533053	0.125828	0.0613326	0.0676209	0.0871014
496	0.121225	0.105842	0.106292	0.0540992	0.127425	0.0624397	0.0686696	0.0879708
497	0.122257	0.106912	0.107334	0.0548931	0.129022	0.0635468	0.0697182	0.0888401
498	0.123289	0.107982	0.108376	0.055687	0.130619	0.064654	0.0707669	0.0897095
499	0.124321	0.109052	0.109418	0.0564809	0.132217	0.0657611	0.0718156	0.0905789
500	0.125351	0.11014	0.11047	0.0572748	0.133803	0.0668687	0.0728573	0.0914772
501	0.126364	0.111471	0.111651	0.0580679	0.135248	0.0679831	0.0738073	0.0927612
502	0.127376	0.112801	0.112833	0.0588609	0.136694	0.0690975	0.0747572	0.0940452
503	0.128388	0.114132	0.114014	0.059654	0.138139	0.0702119	0.0757071	0.0953292
504	0.129401	0.115462	0.115196	0.060447	0.139584	0.0713263	0.0766571	0.0966132
505	0.130413	0.116793	0.116378	0.0612401	0.141029	0.0724407	0.077607	0.0978972
506	0.131375	0.118272	0.117501	0.0622587	0.142762	0.0736513	0.0787845	0.0992891
507	0.132338	0.119751	0.118625	0.0632774	0.144495	0.0748619	0.0799621	0.100681
508	0.1333	0.121231	0.119749	0.0642961	0.146228	0.0760725	0.0811396	0.102073
509	0.134263	0.12271	0.120873	0.0653148	0.147961	0.0772832	0.0823172	0.103465
510	0.135225	0.124189	0.121997	0.0663334	0.149694	0.0784938	0.0834947	0.104857
511	0.136498	0.125442	0.122985	0.0674812	0.152107	0.0801202	0.0848556	0.105755
512	0.137794	0.126678	0.123963	0.0686386	0.154572	0.081778	0.0862302	0.106616
513	0.139089	0.127913	0.124941	0.0697961	0.157037	0.0834357	0.0876048	0.107478
514	0.140385	0.129149	0.125919	0.0709535	0.159502	0.0850935	0.0889794	0.108339
515	0.141681	0.130384	0.126897	0.0721109	0.161966	0.0867512	0.090354	0.1092
516	0.142907	0.131733	0.127869	0.0731534	0.164084	0.0882293	0.0917489	0.110499
517	0.144121	0.133101	0.128839	0.0741772	0.166144	0.0896782	0.0931471	0.111869
518	0.145335	0.134469	0.12981	0.0752009	0.168205	0.0911271	0.0945453	0.113239
519	0.14655	0.135836	0.13078	0.0762247	0.170266	0.092576	0.0959435	0.114608
520	0.147764	0.137204	0.131751	0.0772485	0.172327	0.0940249	0.0973417	0.115978
521	0.1491	0.13852	0.132855	0.0782707	0.174513	0.0955336	0.0986656	0.117402
522	0.15047	0.139822	0.133997	0.0792926	0.176734	0.0970591	0.0999684	0.118842
523	0.15184	0.141124	0.135138	0.0803144	0.178955	0.0985846	0.101271	0.120281
524	0.15321	0.142426	0.13628	0.0813363	0.181177	0.10011	0.102574	0.121721
525	0.15458	0.143728	0.137422	0.0823581	0.183398	0.101636	0.103877	0.12316
526	0.155989	0.145102	0.138479	0.0833773	0.185691	0.103261	0.105398	0.124732
527	0.157416	0.146506	0.1395	0.0843953	0.188013	0.104928	0.107013	0.12636
528	0.158842	0.14791	0.140521	0.0854133	0.190336	0.106596	0.108627	0.127989
529	0.160269	0.149314	0.141542	0.0864313	0.192659	0.108264	0.110242	0.129617
530	0.161695	0.150718	0.142564	0.0874493	0.194981	0.109932	0.111856	0.131246
531	0.1631	0.152	0.143536	0.088532	0.197322	0.111677	0.113479	0.132734
532	0.164491	0.153208	0.144478	0.0896545	0.199673	0.113471	0.115106	0.134136
533	0.165883	0.154416	0.14542	0.090777	0.202025	0.115264	0.116734	0.135537
534	0.167274	0.155624	0.146362	0.0918994	0.204376	0.117057	0.118361	0.136939
535	0.168666	0.156832	0.147304	0.0930219	0.206728	0.118851	0.119989	0.138341
536	0.170181	0.157898	0.148067	0.0941214	0.209349	0.120859	0.121768	0.139543
537	0.171805	0.158839	0.148673	0.0952006	0.212209	0.123057	0.123682	0.140567
538	0.17343	0.15978	0.149278	0.0962797	0.215068	0.125255	0.125597	0.141592
539	0.175054	0.160721	0.149884	0.0973589	0.217928	0.127453	0.127511	0.142616
540	0.176679	0.161662	0.150489	0.098438	0.220788	0.129651	0.129425	0.143641
541	0.178152	0.162433	0.151148	0.0994462	0.223483	0.131651	0.131206	0.144544
542	0.179433	0.162986	0.151875	0.100364	0.225968	0.133398	0.132815	0.145292
543	0.180714	0.163539	0.152602	0.101282	0.228454	0.135146	0.134425	0.146041
544	0.181995	0.164092	0.153329	0.1022	0.230939	0.136893	0.136035	0.14679
545	0.183276	0.164645	0.154056	0.103117	0.233424	0.13864	0.137645	0.147538
546	0.184729	0.165407	0.155014	0.104133	0.235887	0.140505	0.139302	0.148496
547	0.1865	0.166556	0.156403	0.105332	0.238307	0.142589	0.141047	0.149843
548	0.188272	0.167705	0.157791	0.10653	0.240727	0.144672	0.142791	0.151189
549	0.190043	0.168854	0.159179	0.107729	0.243147	0.146756	0.144536	0.152536
550	0.191815	0.170004	0.160568	0.108927	0.245567	0.148839	0.146281	0.153883
551	0.193622	0.171166	0.1619	0.110139	0.248127	0.150972	0.148112	0.155258
552	0.195534	0.172366	0.163064	0.111389	0.251107	0.153251	0.150204	0.156718
553	0.197447	0.173566	0.164228	0.11264	0.254088	0.15553	0.152296	0.158178
554	0.19936	0.174766	0.165391	0.113891	0.257068	0.157809	0.154389	0.159638
555	0.201273	0.175966	0.166555	0.115141	0.260049	0.160088	0.156481	0.161098
556	0.203154	0.177184	0.167705	0.116405	0.262973	0.162308	0.158511	0.162607
557	0.204857	0.178498	0.168775	0.117745	0.265582	0.164195	0.160192	0.16439
558	0.20656	0.179813	0.169844	0.119086	0.268191	0.166083	0.161873	0.166174
559	0.208263	0.181128	0.170914	0.120426	0.2708	0.167971	0.163554	0.167958
560	0.209965	0.182442	0.171983	0.121766	0.273408	0.169858	0.165235	0.169741
561	0.21168	0.18378	0.173058	0.123132	0.276038	0.17176	0.166918	0.171535
562	0.213618	0.185556	0.174222	0.124987	0.27907	0.173926	0.16864	0.173518
563	0.215557	0.187332	0.175385	0.126842	0.282101	0.176092	0.170362	0.175501
564	0.217495	0.189108	0.176549	0.128697	0.285132	0.178259	0.172085	0.177484
565	0.219433	0.190884	0.177713	0.130552	0.288164	0.180425	0.173807	0.179467
566	0.221372	0.19266	0.178877	0.132407	0.291195	0.182591	0.175529	0.18145
567	0.223211	0.19389	0.179793	0.133944	0.293509	0.184305	0.176899	0.182782
568	0.225045	0.195085	0.180694	0.135461	0.295777	0.18599	0.178246	0.184073
569	0.226878	0.19628	0.181594	0.136978	0.298046	0.187676	0.179594	0.185364
570	0.228712	0.197476	0.182495	0.138495	0.300314	0.189361	0.180941	0.186655
571	0.230545	0.198671	0.183395	0.140012	0.302582	0.191046	0.182288	0.187945
572	0.232348	0.199661	0.18463	0.141327	0.304487	0.192737	0.18365	0.188823
573	0.234145	0.200609	0.185932	0.1426	0.306317	0.194429	0.185014	0.189615
574	0.235942	0.201557	0.187235	0.143873	0.308147	0.196122	0.186378	0.190408
575	0.237739	0.202504	0.188538	0.145146	0.309977	0.197814	0.187742	0.1912
576	0.239535	0.203452	0.189841	0.146419	0.311807	0.199506	0.189106	0.191993
577	0.240646	0.204806	0.191286	0.147454	0.313603	0.201301	0.190565	0.193292
578	0.241476	0.206325	0.192788	0.148393	0.315386	0.203137	0.192063	0.194799
579	0.242307	0.207845	0.194291	0.149331	0.317168	0.204974	0.193561	0.196307
580	0.243137	0.209364	0.195793	0.15027	0.31895	0.20681	0.195059	0.197814
581	0.243968	0.210883	0.197296	0.151208	0.320733	0.208647	0.196557	0.199321
582	0.245329	0.212011	0.199028	0.152495	0.323132	0.211062	0.198452	0.200104
583	0.24706	0.212866	0.200921	0.154023	0.325959	0.213879	0.200623	0.200384
584	0.24879	0.213721	0.202813	0.155551	0.328785	0.216696	0.202794	0.200664
585	0.25052	0.214576	0.204706	0.15708	0.331612	0.219513	0.204965	0.200943
586	0.252251	0.215432	0.206598	0.158608	0.334439	0.22233	0.207136	0.201223
587	0.253785	0.216486	0.208457	0.160042	0.337091	0.225095	0.209311	0.201647
588	0.255097	0.217764	0.210279	0.16137	0.339544	0.227802	0.211489	0.202231
589	0.256409	0.219042	0.2121	0.162699	0.341997	0.230509	0.213668	0.202816
590	0.257721	0.22032	0.213922	0.164027	0.344451	0.233216	0.215847	0.2034
591	0.259034	0.221599	0.215743	0.165355	0.346904	0.235923	0.218025	0.203985
592	0.260294	0.222902	0.217629	0.166617	0.349461	0.238507	0.22005	0.204538
593	0.261457	0.224252	0.219634	0.167757	0.35221	0.240865	0.22179	0.205032
594	0.26262	0.225602	0.22164	0.168898	0.354959	0.243224	0.22353	0.205527
595	0.263783	0.226952	0.223645	0.170038	0.357708	0.245582	0.22527	0.206021
596	0.264947	0.228301	0.225651	0.171178	0.360457	0.24794	0.22701	0.206516
597	0.266096	0.22966	0.227743	0.172369	0.362972	0.250243	0.228699	0.207089
598	0.267196	0.231051	0.230144	0.173741	0.364658	0.252353	0.230208	0.207945
599	0.268297	0.232442	0.232544	0.175114	0.366344	0.254463	0.231716	0.2088
600	0.269397	0.233833	0.234944	0.176486	0.36803	0.256573	0.233225	0.209655
601	0.270497	0.235224	0.237345	0.177858	0.369716	0.258683	0.234733	0.21051
602	0.271636	0.236654	0.239755	0.179282	0.37147	0.260872	0.236259	0.211399
603	0.273218	0.238533	0.242278	0.181297	0.374011	0.263977	0.237981	0.212672
604	0.274801	0.240412	0.244802	0.183313	0.376551	0.267082	0.239702	0.213944
605	0.276383	0.242291	0.247325	0.185328	0.379091	0.270186	0.241424	0.215217
606	0.277965	0.24417	0.249848	0.187344	0.381631	0.273291	0.243145	0.216489
607	0.279547	0.246049	0.252372	0.18936	0.384171	0.276396	0.244867	0.217762
608	0.281124	0.247858	0.25455	0.191157	0.387439	0.278976	0.246568	0.218816
609	0.282699	0.249662	0.256711	0.192942	0.390744	0.281528	0.248268	0.219858
610	0.284275	0.251467	0.258871	0.194728	0.39405	0.284081	0.249968	0.2209
611	0.285851	0.253272	0.261032	0.196513	0.397356	0.286633	0.251668	0.221943
612	0.287426	0.255077	0.263192	0.198298	0.400662	0.289186	0.253368	0.222985
613	0.28825	0.256702	0.26494	0.19956	0.402872	0.291056	0.2548	0.224241
614	0.288898	0.258285	0.266591	0.2007	0.404824	0.292766	0.256169	0.225547
615	0.289546	0.259868	0.268242	0.201839	0.406777	0.294476	0.257537	0.226854
616	0.290194	0.261452	0.269893	0.202978	0.408729	0.296186	0.258906	0.22816
617	0.290842	0.263035	0.271544	0.204117	0.410682	0.297896	0.260275	0.229466
618	0.291627	0.26413	0.273098	0.205173	0.412512	0.299577	0.261599	0.23034
619	0.292484	0.264974	0.274603	0.206186	0.414278	0.301244	0.262899	0.23099
620	0.29334	0.265818	0.276107	0.207199	0.416044	0.302911	0.2642	0.231641
621	0.294196	0.266662	0.277612	0.208211	0.417811	0.304578	0.265501	0.232291
622	0.295053	0.267506	0.279116	0.209224	0.419577	0.306245	0.266801	0.232942
623	0.296046	0.268462	0.280341	0.210094	0.421377	0.308035	0.268132	0.233527
624	0.297166	0.269521	0.281307	0.21083	0.423208	0.309939	0.269491	0.234052
625	0.298285	0.27058	0.282274	0.211567	0.42504	0.311842	0.27085	0.234578
626	0.299405	0.271639	0.283241	0.212303	0.426871	0.313745	0.272209	0.235103
627	0.300524	0.272698	0.284207	0.21304	0.428702	0.315649	0.273568	0.235628
628	0.301659	0.273755	0.285222	0.213861	0.430583	0.317451	0.274791	0.236153
629	0.302819	0.274807	0.286324	0.214833	0.432551	0.319074	0.275773	0.236679
630	0.30398	0.27586	0.287425	0.215805	0.43452	0.320697	0.276755	0.237204
631	0.30514	0.276912	0.288527	0.216777	0.436488	0.32232	0.277737	0.23773
632	0.306301	0.277965	0.289629	0.217749	0.438457	0.323943	0.278719	0.238255
633	0.307351	0.278944	0.290795	0.218698	0.440276	0.325512	0.279555	0.238797
634	0.307986	0.279647	0.292207	0.219562	0.441532	0.32688	0.279838	0.2394
635	0.308621	0.280349	0.293619	0.220426	0.442788	0.328247	0.280121	0.240003
636	0.309257	0.281052	0.29503	0.22129	0.444045	0.329615	0.280404	0.240606
637	0.309892	0.281754	0.296442	0.222154	0.445301	0.330982	0.280687	0.241209
638	0.310581	0.282452	0.297844	0.222997	0.446579	0.332388	0.281008	0.241795
639	0.312287	0.283049	0.299067	0.223452	0.448266	0.334521	0.282054	0.242048
640	0.313994	0.283647	0.300289	0.223906	0.449953	0.336654	0.283099	0.2423
641	0.3157	0.284244	0.301512	0.224361	0.451639	0.338788	0.284144	0.242553
642	0.317407	0.284842	0.302734	0.224815	0.453326	0.340921	0.285189	0.242806
643	0.319114	0.285439	0.303957	0.22527	0.455013	0.343054	0.286234	0.243058
644	0.320724	0.286586	0.304548	0.226024	0.456625	0.345063	0.287517	0.243346
645	0.322323	0.287799	0.30506	0.226815	0.458229	0.347056	0.28883	0.243638
646	0.323921	0.289013	0.305573	0.227607	0.459832	0.349049	0.290143	0.24393
647	0.32552	0.290227	0.306085	0.228398	0.461435	0.351042	0.291456	0.244222
648	0.327118	0.291441	0.306598	0.229189	0.463038	0.353035	0.292768	0.244514
649	0.328484	0.292295	0.306953	0.230178	0.465569	0.35578	0.294328	0.243704
650	0.329763	0.293015	0.307249	0.231241	0.468444	0.358804	0.295978	0.242486
651	0.331042	0.293736	0.307545	0.232304	0.471318	0.361828	0.297629	0.241268
652	0.332322	0.294457	0.307841	0.233366	0.474193	0.364852	0.299279	0.240051
653	0.333601	0.295177	0.308137	0.234429	0.477067	0.367875	0.300929	0.238833
654	0.334065	0.296099	0.308508	0.235053	0.478407	0.369852	0.302016	0.238351
655	0.333889	0.297179	0.308937	0.235334	0.478541	0.371005	0.302659	0.238447
656	0.333712	0.298259	0.309367	0.235615	0.478674	0.372158	0.303303	0.238543
657	0.333535	0.299339	0.309796	0.235895	0.478808	0.373311	0.303946	0.238639
658	0.333359	0.300419	0.310226	0.236176	0.478941	0.374464	0.30459	0.238735
659	0.333416	0.301439	0.310582	0.236536	0.479585	0.375933	0.305556	0.238706
660	0.333839	0.302365	0.310824	0.237022	0.481027	0.377895	0.307027	0.23848
661	0.334263	0.303291	0.311066	0.237508	0.48247	0.379858	0.308498	0.238254
662	0.334686	0.304217	0.311309	0.237993	0.483912	0.381821	0.309969	0.238028
663	0.335109	0.305143	0.311551	0.238479	0.485354	0.383783	0.311441	0.237802
664	0.335627	0.306091	0.311937	0.239025	0.486833	0.385716	0.312761	0.23769
665	0.336497	0.307117	0.312864	0.2398	0.488454	0.387535	0.313512	0.238003
666	0.337367	0.308143	0.313791	0.240576	0.490075	0.389354	0.314264	0.238317
667	0.338237	0.309169	0.314719	0.241351	0.491695	0.391173	0.315015	0.23863
668	0.339107	0.310194	0.315646	0.242126	0.493316	0.392993	0.315767	0.238943
669	0.339972	0.311233	0.316584	0.242907	0.494934	0.394802	0.31652	0.239265
670	0.340669	0.312672	0.317882	0.243858	0.496471	0.396292	0.317338	0.239853
671	0.341366	0.314112	0.319181	0.24481	0.498007	0.397783	0.318155	0.240441
672	0.342064	0.315551	0.320479	0.245761	0.499544	0.399273	0.318973	0.241029
673	0.342761	0.316991	0.321777	0.246713	0.50108	0.400763	0.31979	0.241617
674	0.343458	0.31843	0.323076	0.247664	0.502617	0.402254	0.320607	0.242205
675	0.343564	0.319603	0.325343	0.2485	0.502708	0.403152	0.32092	0.24386
676	0.343565	0.320729	0.327781	0.249315	0.502543	0.403944	0.321143	0.245703
677	0.343567	0.321855	0.330219	0.25013	0.502379	0.404737	0.321366	0.247546
678	0.343568	0.322981	0.332657	0.250945	0.502214	0.40553	0.321589	0.24939
679	0.343569	0.324107	0.335095	0.25176	0.50205	0.406323	0.321812	0.251233
680	0.345815	0.325096	0.337209	0.25313	0.504354	0.409331	0.323404	0.253109
681	0.349216	0.326013	0.339157	0.254787	0.507931	0.413479	0.325703	0.255002
682	0.352618	0.326931	0.341104	0.256443	0.511508	0.417627	0.328001	0.256895
683	0.356019	0.327848	0.343052	0.258099	0.515085	0.421774	0.3303	0.258788
684	0.35942	0.328766	0.344999	0.259756	0.518662	0.425922	0.332598	0.260681
685	0.362166	0.330033	0.346782	0.261343	0.521355	0.429166	0.334342	0.263205
686	0.364171	0.331693	0.34838	0.262852	0.523054	0.43139	0.335461	0.26644
687	0.366177	0.333354	0.349979	0.26436	0.524752	0.433614	0.336579	0.269676
688	0.368182	0.335015	0.351577	0.265869	0.52645	0.435838	0.337698	0.272911
689	0.370187	0.336676	0.353175	0.267378	0.528148	0.438062	0.338816	0.276146
690	0.372171	0.338187	0.354951	0.268749	0.529668	0.440065	0.339702	0.279302
691	0.374099	0.339316	0.357184	0.269765	0.530731	0.441497	0.339989	0.282256
692	0.376028	0.340444	0.359417	0.270782	0.531794	0.442929	0.340275	0.285209
693	0.377956	0.341573	0.36165	0.271799	0.532857	0.444361	0.340562	0.288163
694	0.379884	0.342702	0.363883	0.272816	0.533919	0.445794	0.340849	0.291117
695	0.381779	0.34384	0.366024	0.273863	0.535012	0.447233	0.341189	0.294051
696	0.383288	0.345088	0.367107	0.275264	0.536449	0.448749	0.342142	0.296766
697	0.384797	0.346336	0.368191	0.276664	0.537887	0.450265	0.343096	0.299481
698	0.386306	0.347583	0.369275	0.278065	0.539324	0.451781	0.344049	0.302195
699	0.387815	0.348831	0.370359	0.279466	0.540761	0.453298	0.345003	0.30491
700	0.389324	0.350079	0.371443	0.280867	0.542199	0.454814	0.345956	0.307624

## Sheet: P_minutus
Wavelength	1	2	3	4	5	6	7	8	9	10	11	12	13	14	15	16	17	18	19	20	21	22	23
401	0.0372424	0.0403467	0.0455431	0.0508877	0.0370682	0.0522863	0.0429492	0.0427452	0.0329964	0.0489802	0.0469136	0.0429107	0.054397	0.0550364	0.0557098	0.183623	0.0700084	0.071969	0.130778	0.0748661	0.125948	0.135877	0.244937
402	0.0369403	0.0399135	0.0453763	0.0509633	0.0367865	0.0520525	0.0426255	0.0425518	0.0325218	0.0485571	0.0466007	0.0423172	0.0543984	0.0550275	0.0553255	0.185932	0.0698378	0.0724485	0.132456	0.0744871	0.126421	0.136201	0.246906
403	0.0366382	0.0394803	0.0452095	0.051039	0.0365049	0.0518187	0.0423017	0.0423585	0.0320471	0.048134	0.0462877	0.0417237	0.0543997	0.0550187	0.0549411	0.188241	0.0696672	0.072928	0.134133	0.074108	0.126894	0.136525	0.248876
404	0.0363362	0.0390471	0.0450427	0.0511147	0.0362233	0.051585	0.0419779	0.0421651	0.0315725	0.0477108	0.0459748	0.0411302	0.0544011	0.0550098	0.0545567	0.19055	0.0694966	0.0734075	0.13581	0.073729	0.127368	0.136849	0.250845
405	0.0362311	0.038857	0.0450663	0.0511291	0.0359706	0.0515647	0.0418366	0.0420311	0.0312002	0.0475005	0.0459082	0.0407096	0.0546718	0.0551087	0.0541729	0.193055	0.0695682	0.0739746	0.136974	0.073451	0.127765	0.137195	0.252499
406	0.0362417	0.0388096	0.0452018	0.0511077	0.0357349	0.0516698	0.0418025	0.0419321	0.030888	0.0474151	0.0459863	0.0403904	0.0551006	0.0552707	0.0537895	0.195674	0.0697821	0.0745931	0.137837	0.0732322	0.128119	0.137552	0.253967
407	0.0362523	0.0387623	0.0453372	0.0510862	0.0354992	0.051775	0.0417684	0.0418331	0.0305758	0.0473297	0.0460644	0.0400712	0.0555294	0.0554328	0.053406	0.198293	0.0699959	0.0752116	0.1387	0.0730135	0.128472	0.13791	0.255436
408	0.0362629	0.038715	0.0454727	0.0510648	0.0352635	0.0518801	0.0417343	0.0417341	0.0302635	0.0472443	0.0461425	0.0397521	0.0559582	0.0555949	0.0530225	0.200913	0.0702097	0.0758302	0.139562	0.0727947	0.128825	0.138268	0.256904
409	0.0362734	0.0386676	0.0456082	0.0510433	0.0350277	0.0519852	0.0417002	0.041635	0.0299513	0.0471589	0.0462207	0.0394329	0.056387	0.055757	0.0526391	0.203532	0.0704236	0.0764487	0.140425	0.072576	0.129179	0.138626	0.258372
410	0.0362817	0.0386047	0.0457337	0.0511551	0.0349102	0.0521295	0.041706	0.0416593	0.0297873	0.0471808	0.0463171	0.0392244	0.0568032	0.0559264	0.0524831	0.204909	0.0706346	0.0771307	0.141451	0.0725886	0.129798	0.138961	0.259621
411	0.0362888	0.0385331	0.0458535	0.0513418	0.0348591	0.0522959	0.0417341	0.0417529	0.0297065	0.047263	0.0464238	0.0390781	0.0572122	0.0561	0.0524551	0.205587	0.0708439	0.0778485	0.142569	0.0727313	0.130567	0.139284	0.260746
412	0.0362958	0.0384614	0.0459733	0.0515285	0.0348079	0.0524622	0.0417622	0.0418464	0.0296258	0.0473452	0.0465305	0.0389317	0.0576212	0.0562736	0.0524271	0.206265	0.0710533	0.0785662	0.143687	0.072874	0.131336	0.139607	0.261871
413	0.0363028	0.0383897	0.0460931	0.0517152	0.0347568	0.0526286	0.0417903	0.04194	0.0295451	0.0474274	0.0466372	0.0387854	0.0580303	0.0564471	0.0523991	0.206943	0.0712626	0.0792839	0.144805	0.0730167	0.132104	0.139929	0.262996
414	0.0363098	0.0383181	0.046213	0.051902	0.0347057	0.052795	0.0418184	0.0420336	0.0294643	0.0475096	0.0467439	0.0386391	0.0584393	0.0566207	0.052371	0.207621	0.071472	0.0800016	0.145923	0.0731594	0.132873	0.140252	0.264122
415	0.0364105	0.0383643	0.046437	0.0521348	0.0347104	0.0530146	0.0419024	0.0421309	0.0293962	0.0477642	0.0469076	0.0385252	0.0589121	0.0568088	0.0523385	0.208821	0.0717313	0.0806757	0.147118	0.0733243	0.133488	0.140591	0.265065
416	0.0365639	0.038477	0.0467196	0.0523935	0.0347466	0.0532642	0.0420177	0.0422303	0.0293353	0.0481159	0.0471034	0.0384296	0.0594206	0.0570049	0.0523034	0.210315	0.0720186	0.0813253	0.148356	0.0735016	0.134015	0.140938	0.265906
417	0.0367174	0.0385896	0.0470022	0.0526522	0.0347827	0.0535137	0.0421329	0.0423298	0.0292743	0.0484675	0.0472992	0.0383341	0.0599292	0.0572011	0.0522683	0.211808	0.072306	0.0819749	0.149594	0.0736789	0.134543	0.141285	0.266747
418	0.0368708	0.0387023	0.0472848	0.0529109	0.0348189	0.0537633	0.0422482	0.0424292	0.0292133	0.0488191	0.0474949	0.0382385	0.0604378	0.0573972	0.0522331	0.213302	0.0725933	0.0826245	0.150832	0.0738563	0.135071	0.141632	0.267587
419	0.0370243	0.0388149	0.0475675	0.0531697	0.034855	0.0540129	0.0423635	0.0425286	0.0291523	0.0491708	0.0476907	0.0381429	0.0609463	0.0575934	0.052198	0.214796	0.0728807	0.0832741	0.15207	0.0740336	0.135598	0.141979	0.268428
420	0.0371516	0.038913	0.0478724	0.0534246	0.034784	0.0544055	0.0426672	0.042788	0.0292623	0.0495407	0.0480147	0.0381892	0.0615802	0.0578941	0.0522915	0.21558	0.0732326	0.0840832	0.153037	0.0744514	0.136356	0.142706	0.270044
421	0.0372637	0.0390025	0.0481905	0.0536772	0.03465	0.054882	0.0430814	0.0431414	0.0294727	0.0499214	0.048414	0.0383188	0.0622877	0.0582563	0.0524605	0.215948	0.0736226	0.0849859	0.153845	0.0750105	0.137249	0.143656	0.272114
422	0.0373757	0.039092	0.0485086	0.0539298	0.0345159	0.0553586	0.0434957	0.0434948	0.0296832	0.0503021	0.0488134	0.0384484	0.0629951	0.0586185	0.0526295	0.216316	0.0740125	0.0858886	0.154653	0.0755695	0.138142	0.144606	0.274184
423	0.0374878	0.0391815	0.0488266	0.0541824	0.0343819	0.0558351	0.0439099	0.0438482	0.0298936	0.0506829	0.0492127	0.038578	0.0637026	0.0589807	0.0527985	0.216685	0.0744024	0.0867913	0.155461	0.0761286	0.139035	0.145556	0.276254
424	0.0375998	0.0392709	0.0491447	0.054435	0.0342479	0.0563116	0.0443242	0.0442016	0.030104	0.0510636	0.049612	0.0387075	0.06441	0.0593429	0.0529674	0.217053	0.0747923	0.087694	0.156269	0.0766876	0.139928	0.146506	0.278325
425	0.0375736	0.03921	0.0492204	0.0546226	0.0342341	0.0565794	0.0446208	0.0445079	0.0301758	0.051261	0.0499085	0.0386912	0.0647973	0.0595758	0.0530195	0.216731	0.0749424	0.0883055	0.157168	0.0772749	0.140987	0.147541	0.280524
426	0.0374627	0.039057	0.0491476	0.0547704	0.0342939	0.0567191	0.0448452	0.0447855	0.0301627	0.0513461	0.050142	0.0385854	0.0649883	0.0597296	0.053	0.215987	0.0749454	0.0887384	0.158121	0.0778795	0.142148	0.148629	0.282802
427	0.0373518	0.0389039	0.0490747	0.0549181	0.0343537	0.0568589	0.0450696	0.045063	0.0301495	0.0514312	0.0503755	0.0384796	0.0651793	0.0598834	0.0529804	0.215244	0.0749485	0.0891713	0.159075	0.0784841	0.143308	0.149716	0.285081
428	0.0372409	0.0387508	0.0490019	0.0550659	0.0344136	0.0569986	0.0452941	0.0453406	0.0301364	0.0515163	0.0506089	0.0383737	0.0653703	0.0600372	0.0529609	0.2145	0.0749516	0.0896042	0.160029	0.0790887	0.144469	0.150803	0.287359
429	0.03713	0.0385977	0.048929	0.0552136	0.0344734	0.0571384	0.0455185	0.0456181	0.0301232	0.0516014	0.0508424	0.0382679	0.0655614	0.060191	0.0529413	0.213756	0.0749546	0.0900372	0.160983	0.0796933	0.14563	0.15189	0.289637
430	0.0372144	0.0386648	0.0491	0.0556305	0.0344396	0.0574258	0.0457542	0.0458766	0.0301869	0.051971	0.0511079	0.0382716	0.0659533	0.0604644	0.0528934	0.214267	0.0751611	0.0907208	0.162042	0.08025	0.146806	0.152836	0.291867
431	0.0374236	0.0388727	0.0494268	0.0562195	0.0343459	0.0578077	0.0459971	0.0461229	0.0302998	0.0525226	0.0513938	0.0383454	0.0664736	0.0608142	0.0528274	0.21558	0.0754976	0.0915647	0.163167	0.080776	0.147991	0.153692	0.294066
432	0.0376329	0.0390805	0.0497537	0.0568085	0.0342522	0.0581895	0.0462399	0.0463692	0.0304126	0.0530741	0.0516798	0.0384191	0.0669939	0.0611641	0.0527614	0.216894	0.0758342	0.0924086	0.164293	0.081302	0.149177	0.154548	0.296265
433	0.0378421	0.0392884	0.0500805	0.0573975	0.0341586	0.0585714	0.0464828	0.0466156	0.0305255	0.0536257	0.0519658	0.0384929	0.0675142	0.0615139	0.0526954	0.218207	0.0761707	0.0932525	0.165418	0.0818281	0.150363	0.155405	0.298464
434	0.0380513	0.0394962	0.0504073	0.0579865	0.0340649	0.0589532	0.0467256	0.0468619	0.0306383	0.0541772	0.0522517	0.0385666	0.0680345	0.0618638	0.0526294	0.219521	0.0765073	0.0940964	0.166543	0.0823541	0.151549	0.156261	0.300663
435	0.0382658	0.0397169	0.0507575	0.0584951	0.0341212	0.0593655	0.0469738	0.0470712	0.0307963	0.0546464	0.0525728	0.03868	0.068562	0.0622275	0.0526634	0.220828	0.0769108	0.0947501	0.167545	0.0829375	0.152444	0.157146	0.302186
436	0.0384838	0.0399464	0.051124	0.0589478	0.0342817	0.0597989	0.0472256	0.0472547	0.0309856	0.0550583	0.0529184	0.038821	0.0690945	0.062601	0.0527669	0.222131	0.0773608	0.0952717	0.16846	0.0835607	0.153138	0.158052	0.303239
437	0.0387018	0.0401759	0.0514905	0.0594005	0.0344423	0.0602323	0.0474774	0.0474382	0.0311748	0.0554702	0.053264	0.0389619	0.069627	0.0629745	0.0528704	0.223433	0.0778109	0.0957933	0.169376	0.084184	0.153832	0.158959	0.304291
438	0.0389198	0.0404054	0.0518569	0.0598532	0.0346028	0.0606657	0.0477291	0.0476217	0.0313641	0.055882	0.0536095	0.0391029	0.0701595	0.063348	0.052974	0.224736	0.0782609	0.0963148	0.170291	0.0848072	0.154525	0.159865	0.305344
439	0.0391379	0.0406349	0.0522234	0.0603059	0.0347634	0.0610991	0.0479809	0.0478053	0.0315534	0.0562939	0.0539551	0.0392439	0.0706921	0.0637214	0.0530775	0.226039	0.0787109	0.0968364	0.171207	0.0854305	0.155219	0.160771	0.306397
440	0.0393613	0.0408671	0.0526209	0.0608055	0.034987	0.0614825	0.0482154	0.0480216	0.0317553	0.0567721	0.0543036	0.0394	0.0711904	0.0640684	0.0532133	0.226932	0.0791338	0.0973508	0.172056	0.0860919	0.155874	0.161314	0.307147
441	0.0395889	0.0411014	0.0530418	0.0613404	0.0352583	0.0618282	0.0484369	0.0482627	0.0319667	0.0573002	0.0546545	0.0395676	0.071663	0.0643953	0.0533735	0.227517	0.0795362	0.0978596	0.172856	0.0867821	0.156498	0.161584	0.307668
442	0.0398166	0.0413357	0.0534626	0.0618754	0.0355297	0.0621739	0.0486583	0.0485038	0.0321781	0.0578283	0.0550053	0.0397352	0.0721355	0.0647221	0.0535338	0.228101	0.0799386	0.0983685	0.173656	0.0874724	0.157123	0.161853	0.30819
443	0.0400442	0.0415699	0.0538835	0.0624103	0.035801	0.0625197	0.0488798	0.048745	0.0323895	0.0583564	0.0553561	0.0399028	0.0726081	0.065049	0.053694	0.228686	0.080341	0.0988774	0.174456	0.0881626	0.157748	0.162123	0.308711
444	0.0402718	0.0418042	0.0543044	0.0629453	0.0360723	0.0628654	0.0491012	0.0489861	0.0326009	0.0588845	0.0557069	0.0400704	0.0730807	0.0653759	0.0538543	0.22927	0.0807434	0.0993863	0.175256	0.0888529	0.158372	0.162392	0.309232
445	0.0405223	0.0420753	0.0547405	0.0634961	0.0363301	0.0632193	0.0493421	0.0492233	0.0328652	0.0594027	0.0560864	0.0402409	0.0735118	0.0657126	0.0540392	0.229759	0.0811602	0.0999632	0.176032	0.0895608	0.159119	0.162794	0.309778
446	0.0407916	0.0423765	0.0551891	0.06406	0.0365768	0.0635798	0.049599	0.0494573	0.0331729	0.0599127	0.0564894	0.0404136	0.073909	0.0660573	0.0542444	0.230169	0.081589	0.100596	0.176789	0.0902832	0.159965	0.163304	0.310343
447	0.0410608	0.0426777	0.0556378	0.0646239	0.0368235	0.0639404	0.0498559	0.0496913	0.0334806	0.0604228	0.0568924	0.0405864	0.0743061	0.0664019	0.0544496	0.230579	0.0820177	0.101228	0.177546	0.0910056	0.160812	0.163814	0.310908
448	0.0413301	0.042979	0.0560864	0.0651878	0.0370702	0.0643009	0.0501128	0.0499253	0.0337882	0.0609328	0.0572954	0.0407592	0.0747033	0.0667466	0.0546548	0.230989	0.0824464	0.101861	0.178303	0.091728	0.161658	0.164324	0.311473
449	0.0415994	0.0432802	0.0565351	0.0657516	0.0373169	0.0646614	0.0503697	0.0501593	0.0340959	0.0614428	0.0576984	0.040932	0.0751005	0.0670913	0.05486	0.231399	0.0828751	0.102494	0.17906	0.0924504	0.162505	0.164834	0.312038
450	0.0419387	0.0436385	0.0570291	0.0663518	0.0376102	0.0650091	0.0506093	0.0504096	0.0344205	0.0619819	0.0581023	0.0411488	0.0755042	0.0674681	0.0550457	0.232082	0.0833047	0.103152	0.179867	0.0931732	0.163062	0.1653	0.312398
451	0.04234	0.0440474	0.0575633	0.0669841	0.0379449	0.0653454	0.0508336	0.0506743	0.0347602	0.0625468	0.0585071	0.0414045	0.0759138	0.0678735	0.0552141	0.233005	0.083735	0.103834	0.180718	0.0938965	0.163364	0.165729	0.312576
452	0.0427414	0.0444563	0.0580975	0.0676164	0.0382797	0.0656817	0.0510579	0.0509391	0.0350999	0.0631117	0.0589118	0.0416603	0.0763234	0.0682789	0.0553825	0.233929	0.0841654	0.104515	0.181569	0.0946197	0.163666	0.166157	0.312754
453	0.0431427	0.0448653	0.0586317	0.0682486	0.0386144	0.066018	0.0512822	0.0512038	0.0354396	0.0636766	0.0593166	0.0419161	0.076733	0.0686843	0.0555509	0.234852	0.0845958	0.105197	0.18242	0.095343	0.163967	0.166586	0.312932
454	0.0435441	0.0452742	0.059166	0.0688809	0.0389491	0.0663542	0.0515064	0.0514685	0.0357793	0.0642415	0.0597213	0.0421718	0.0771426	0.0690897	0.0557193	0.235776	0.0850262	0.105879	0.183271	0.0960662	0.164269	0.167014	0.31311
455	0.0439973	0.0457286	0.0597753	0.0695249	0.0392558	0.0667997	0.0518333	0.0517359	0.0361825	0.0649552	0.060218	0.0424954	0.077649	0.0695697	0.0558899	0.236672	0.0855432	0.106497	0.183927	0.0968192	0.164685	0.167425	0.313428
456	0.0445025	0.0462285	0.0604596	0.0701805	0.0395345	0.0673543	0.0522628	0.0520059	0.0366492	0.0658178	0.0608065	0.0428868	0.0782524	0.0701246	0.0560628	0.23754	0.0861467	0.107051	0.184387	0.0976018	0.165215	0.167818	0.313886
457	0.0450076	0.0467284	0.061144	0.0708362	0.0398132	0.0679089	0.0526922	0.052276	0.0371159	0.0666803	0.0613949	0.0432781	0.0788557	0.0706794	0.0562358	0.238409	0.0867503	0.107605	0.184848	0.0983845	0.165744	0.168211	0.314344
458	0.0455127	0.0472283	0.0618283	0.0714918	0.0400919	0.0684636	0.0531217	0.0525461	0.0375825	0.0675429	0.0619834	0.0436695	0.0794591	0.0712342	0.0564087	0.239277	0.0873539	0.10816	0.185309	0.0991672	0.166274	0.168605	0.314802
459	0.0460179	0.0477282	0.0625126	0.0721475	0.0403706	0.0690182	0.0535511	0.0528161	0.0380492	0.0684054	0.0625719	0.0440608	0.0800624	0.071789	0.0565816	0.240146	0.0879574	0.108714	0.185769	0.0999498	0.166804	0.168998	0.31526
460	0.0464609	0.0481789	0.0630996	0.0728342	0.0406869	0.0695831	0.0540436	0.0531458	0.0385135	0.0692103	0.0631872	0.04444	0.0806367	0.0723116	0.0568741	0.240547	0.0884961	0.109347	0.186277	0.100827	0.167351	0.169408	0.315751
461	0.0468309	0.0485717	0.0635721	0.0735572	0.0410473	0.0701602	0.0546102	0.0535453	0.038975	0.0699475	0.0638339	0.0448047	0.0811767	0.0727963	0.057307	0.240401	0.0889586	0.110071	0.186841	0.101815	0.167919	0.169837	0.316282
462	0.047201	0.0489645	0.0640446	0.0742803	0.0414077	0.0707373	0.0551767	0.0539449	0.0394364	0.0706847	0.0644807	0.0451695	0.0817168	0.0732811	0.0577398	0.240255	0.0894211	0.110795	0.187405	0.102804	0.168487	0.170266	0.316812
463	0.047571	0.0493574	0.0645172	0.0750034	0.0417681	0.0713144	0.0557432	0.0543445	0.0398979	0.0714219	0.0651274	0.0455343	0.0822569	0.0737658	0.0581727	0.240109	0.0898835	0.111519	0.187968	0.103792	0.169054	0.170696	0.317343
464	0.0479411	0.0497502	0.0649897	0.0757265	0.0421285	0.0718916	0.0563097	0.0547441	0.0403594	0.0721591	0.0657742	0.0458991	0.082797	0.0742505	0.0586056	0.239962	0.090346	0.112243	0.188532	0.10478	0.169622	0.171125	0.317873
465	0.0483079	0.0501598	0.0654285	0.076449	0.0424864	0.0724318	0.0568129	0.0551435	0.0407792	0.0728511	0.0663656	0.0462234	0.0832637	0.0747085	0.059023	0.239894	0.0907533	0.112967	0.189147	0.105708	0.170291	0.171568	0.318285
466	0.0486703	0.0505916	0.0658225	0.0771709	0.0428409	0.072923	0.0572321	0.0555426	0.0411437	0.0734832	0.0668836	0.0464942	0.0836332	0.0751309	0.05942	0.239928	0.0910873	0.11369	0.189832	0.106556	0.171094	0.17203	0.318539
467	0.0490327	0.0510234	0.0662165	0.0778928	0.0431953	0.0734143	0.0576512	0.0559418	0.0415083	0.0741152	0.0674016	0.0467649	0.0840027	0.0755533	0.0598169	0.239963	0.0914214	0.114414	0.190516	0.107403	0.171898	0.172491	0.318793
468	0.0493951	0.0514552	0.0666105	0.0786147	0.0435498	0.0739056	0.0580704	0.0563409	0.0418728	0.0747473	0.0679197	0.0470357	0.0843722	0.0759757	0.0602139	0.239997	0.0917554	0.115137	0.191201	0.108251	0.172701	0.172953	0.319048
469	0.0497575	0.051887	0.0670045	0.0793366	0.0439043	0.0743969	0.0584895	0.0567401	0.0422374	0.0753793	0.0684377	0.0473065	0.0847417	0.0763981	0.0606108	0.240032	0.0920895	0.115861	0.191885	0.109099	0.173505	0.173414	0.319302
470	0.0501731	0.0523777	0.0674695	0.0800988	0.0442549	0.0749094	0.0589035	0.0571213	0.0426213	0.0760604	0.0689589	0.0476329	0.0851667	0.0768724	0.0609751	0.240359	0.0924701	0.116617	0.192548	0.10988	0.174216	0.173893	0.319476
471	0.0506718	0.0529603	0.0680455	0.0809241	0.0445994	0.0754551	0.0593092	0.0574744	0.0430353	0.0768183	0.069485	0.0480463	0.0856783	0.0774279	0.0612881	0.241144	0.0929235	0.117423	0.193176	0.110557	0.174781	0.174401	0.319524
472	0.0511706	0.0535429	0.0686216	0.0817493	0.044944	0.0760007	0.059715	0.0578275	0.0434494	0.0775761	0.0700111	0.0484597	0.0861899	0.0779834	0.0616011	0.241929	0.093377	0.11823	0.193804	0.111233	0.175347	0.174909	0.319573
473	0.0516693	0.0541256	0.0691976	0.0825746	0.0452885	0.0765464	0.0601208	0.0581806	0.0438635	0.078334	0.0705372	0.0488731	0.0867015	0.0785389	0.0619141	0.242714	0.0938304	0.119037	0.194432	0.11191	0.175913	0.175416	0.319621
474	0.052168	0.0547082	0.0697737	0.0833998	0.0456331	0.0770921	0.0605265	0.0585337	0.0442776	0.0790918	0.0710633	0.0492865	0.0872131	0.0790944	0.0622271	0.243499	0.0942839	0.119843	0.19506	0.112587	0.176479	0.175924	0.31967
475	0.0526969	0.0553251	0.0703834	0.0841758	0.0459294	0.0776403	0.0609466	0.05887	0.0447287	0.0799269	0.0716145	0.0497529	0.0877651	0.0796717	0.0624836	0.244452	0.0948126	0.120466	0.19552	0.11317	0.17677	0.176256	0.319695
476	0.0532843	0.0560086	0.0710584	0.0848563	0.0461319	0.0781934	0.0613946	0.0591738	0.0452517	0.0809121	0.0722146	0.0503219	0.0883956	0.0802912	0.0626304	0.245729	0.0954876	0.120732	0.195652	0.113571	0.176528	0.176246	0.319674
477	0.0538717	0.056692	0.0717334	0.0855368	0.0463345	0.0787466	0.0618426	0.0594775	0.0457746	0.0818972	0.0728147	0.050891	0.0890261	0.0809106	0.0627772	0.247006	0.0961626	0.120997	0.195785	0.113971	0.176286	0.176236	0.319653
478	0.0544591	0.0573755	0.0724084	0.0862173	0.0465371	0.0792998	0.0622905	0.0597813	0.0462976	0.0828823	0.0734148	0.05146	0.0896566	0.0815301	0.062924	0.248284	0.0968375	0.121263	0.195917	0.114372	0.176043	0.176226	0.319632
479	0.0550465	0.0580589	0.0730835	0.0868978	0.0467396	0.0798529	0.0627385	0.060085	0.0468206	0.0838674	0.0740149	0.052029	0.0902871	0.0821496	0.0630708	0.249561	0.0975125	0.121528	0.19605	0.114773	0.175801	0.176216	0.319611
480	0.0554612	0.0585734	0.0735932	0.0875317	0.0469253	0.0803825	0.0632207	0.0604486	0.0472842	0.0846603	0.0745636	0.0525276	0.0908258	0.0827222	0.0633154	0.250052	0.0980013	0.121852	0.196204	0.115306	0.175906	0.176421	0.319724
481	0.0554528	0.0586743	0.073698	0.0880515	0.0470699	0.0808544	0.0637867	0.060959	0.0476025	0.0849824	0.0749866	0.0528536	0.0911399	0.0831801	0.0637995	0.24862	0.0980342	0.122318	0.19641	0.116163	0.176861	0.177152	0.320161
482	0.0554444	0.0587752	0.0738029	0.0885713	0.0472144	0.0813263	0.0643528	0.0614694	0.0479208	0.0853046	0.0754095	0.0531796	0.091454	0.0836379	0.0642837	0.247188	0.0980671	0.122784	0.196616	0.117019	0.177816	0.177883	0.320598
483	0.0554361	0.0588761	0.0739077	0.0890911	0.047359	0.0817982	0.0649188	0.0619797	0.0482392	0.0856268	0.0758325	0.0535056	0.091768	0.0840958	0.0647678	0.245755	0.0980999	0.12325	0.196822	0.117876	0.17877	0.178615	0.321035
484	0.0554277	0.058977	0.0740126	0.089611	0.0475035	0.0822701	0.0654849	0.0624901	0.0485575	0.085949	0.0762554	0.0538317	0.0920821	0.0845536	0.065252	0.244323	0.0981328	0.123716	0.197028	0.118732	0.179725	0.179346	0.321473
485	0.0555172	0.0591689	0.0741645	0.0901882	0.0476769	0.082732	0.0660057	0.0629565	0.0488743	0.0863432	0.0766873	0.0541952	0.0923897	0.0850232	0.0656774	0.243221	0.0982079	0.124176	0.197235	0.119499	0.180463	0.1799	0.321726
486	0.0559169	0.0596486	0.0744656	0.0909475	0.0479419	0.0831622	0.0663834	0.0632841	0.0491864	0.0869658	0.0771471	0.0546776	0.0926766	0.0855298	0.0659171	0.243168	0.0984168	0.124618	0.197447	0.119982	0.180514	0.179895	0.321398
487	0.0563165	0.0601284	0.0747666	0.0917068	0.0482069	0.0835925	0.0667611	0.0636116	0.0494985	0.0875884	0.0776069	0.0551599	0.0929634	0.0860363	0.0661567	0.243115	0.0986256	0.125059	0.197658	0.120464	0.180566	0.179889	0.321069
488	0.0567162	0.0606081	0.0750677	0.0924661	0.0484718	0.0840227	0.0671389	0.0639392	0.0498107	0.0882109	0.0780667	0.0556423	0.0932503	0.0865429	0.0663964	0.243062	0.0988344	0.1255	0.19787	0.120947	0.180617	0.179884	0.320741
489	0.0571158	0.0610879	0.0753687	0.0932254	0.0487368	0.0844529	0.0675166	0.0642667	0.0501228	0.0888335	0.0785265	0.0561246	0.0935372	0.0870495	0.066636	0.243008	0.0990433	0.125942	0.198081	0.121429	0.180668	0.179878	0.320413
490	0.0575589	0.0616149	0.0756871	0.0940271	0.0490079	0.0849503	0.0679824	0.0646222	0.0504735	0.0895193	0.0790192	0.056673	0.0938417	0.0875894	0.0669197	0.242966	0.0992813	0.126459	0.198325	0.121926	0.18074	0.179939	0.320134
491	0.0581868	0.0623434	0.0760791	0.0950097	0.0493054	0.0857336	0.0688236	0.0650966	0.0509888	0.0904747	0.079652	0.0575026	0.0942211	0.0882713	0.0673913	0.242969	0.0996442	0.1273	0.19871	0.122485	0.1809	0.180281	0.320069
492	0.0588147	0.0630719	0.0764712	0.0959923	0.0496028	0.0865169	0.0696649	0.065571	0.0515042	0.0914301	0.0802849	0.0583323	0.0946006	0.0889532	0.0678629	0.242973	0.100007	0.128141	0.199094	0.123044	0.18106	0.180623	0.320004
493	0.0594427	0.0638004	0.0768633	0.0969749	0.0499003	0.0873002	0.0705061	0.0660454	0.0520195	0.0923856	0.0809177	0.0591619	0.09498	0.0896351	0.0683345	0.242976	0.10037	0.128982	0.199478	0.123604	0.18122	0.180966	0.31994
494	0.0600706	0.0645289	0.0772554	0.0979575	0.0501978	0.0880835	0.0713474	0.0665198	0.0525349	0.093341	0.0815505	0.0599916	0.0953594	0.090317	0.068806	0.242979	0.100733	0.129823	0.199863	0.124163	0.181381	0.181308	0.319875
495	0.0607258	0.0652847	0.0776446	0.0989747	0.0505003	0.088927	0.0722491	0.0670371	0.0530712	0.0943458	0.082235	0.0608605	0.0957691	0.0910138	0.0693536	0.24299	0.101098	0.130716	0.20029	0.124814	0.18164	0.181735	0.319927
496	0.0615636	0.0662223	0.0780149	0.100223	0.050837	0.0901732	0.0735556	0.0678415	0.053748	0.0956809	0.0832653	0.0619923	0.0963814	0.0918102	0.0704094	0.243045	0.101479	0.13196	0.201003	0.126081	0.182561	0.182731	0.320765
497	0.0624013	0.0671599	0.0783852	0.101471	0.0511737	0.0914195	0.0748621	0.0686459	0.0544247	0.0970161	0.0842955	0.063124	0.0969936	0.0926066	0.0714652	0.2431	0.101861	0.133204	0.201715	0.127348	0.183482	0.183727	0.321603
498	0.0632391	0.0680975	0.0787555	0.102719	0.0515103	0.0926657	0.0761685	0.0694504	0.0551015	0.0983512	0.0853258	0.0642558	0.0976059	0.093403	0.0725211	0.243156	0.102242	0.134449	0.202428	0.128615	0.184403	0.184722	0.322441
499	0.0640768	0.0690352	0.0791258	0.103968	0.051847	0.093912	0.077475	0.0702548	0.0557783	0.0996864	0.086356	0.0653876	0.0982181	0.0941994	0.0735769	0.243211	0.102624	0.135693	0.203141	0.129882	0.185324	0.185718	0.323279
500	0.0649558	0.0700105	0.0795166	0.105235	0.0521972	0.0951922	0.0787996	0.0710782	0.0564762	0.101068	0.0874124	0.066557	0.0988613	0.0950166	0.0746429	0.243329	0.103033	0.136951	0.203852	0.13114	0.186226	0.186713	0.324087
501	0.0663823	0.071487	0.0801785	0.106762	0.0527273	0.0969235	0.0803653	0.072154	0.0574544	0.103061	0.0888166	0.0682274	0.0999151	0.096111	0.0758441	0.244271	0.103818	0.138392	0.20455	0.132286	0.186877	0.187686	0.324498
502	0.0678089	0.0729636	0.0808405	0.108289	0.0532575	0.0986549	0.0819309	0.0732298	0.0584327	0.105055	0.0902207	0.0698977	0.100969	0.0972054	0.0770453	0.245213	0.104602	0.139833	0.205247	0.133431	0.187528	0.18866	0.324909
503	0.0692354	0.0744401	0.0815024	0.109816	0.0537876	0.100386	0.0834965	0.0743056	0.059411	0.107048	0.0916248	0.0715681	0.102023	0.0982998	0.0782465	0.246155	0.105387	0.141274	0.205945	0.134577	0.188179	0.189633	0.325321
504	0.0706619	0.0759167	0.0821644	0.111342	0.0543177	0.102118	0.0850621	0.0753814	0.0603893	0.109042	0.0930289	0.0732385	0.103076	0.0993942	0.0794476	0.247097	0.106171	0.142716	0.206642	0.135722	0.18883	0.190607	0.325732
505	0.0720884	0.0773932	0.0828264	0.112869	0.0548479	0.103849	0.0866278	0.0764572	0.0613676	0.111036	0.0944331	0.0749088	0.10413	0.100489	0.0806488	0.248039	0.106955	0.144157	0.20734	0.136868	0.189481	0.19158	0.326143
506	0.0737185	0.0789939	0.0835299	0.114522	0.0556394	0.105987	0.0885806	0.0779309	0.0625843	0.113248	0.0963338	0.0766904	0.105203	0.101673	0.0822621	0.248795	0.107779	0.145706	0.207978	0.138311	0.1907	0.19275	0.326407
507	0.0753485	0.0805945	0.0842335	0.116175	0.056431	0.108126	0.0905334	0.0794046	0.063801	0.115461	0.0982346	0.078472	0.106276	0.102857	0.0838754	0.24955	0.108602	0.147255	0.208617	0.139754	0.191918	0.19392	0.32667
508	0.0769785	0.0821952	0.084937	0.117827	0.0572225	0.110264	0.0924863	0.0808784	0.0650177	0.117674	0.100135	0.0802536	0.107349	0.104041	0.0854886	0.250306	0.109425	0.148804	0.209256	0.141198	0.193136	0.19509	0.326934
509	0.0786085	0.0837959	0.0856406	0.11948	0.058014	0.112402	0.0944391	0.0823521	0.0662345	0.119887	0.102036	0.0820352	0.108422	0.105225	0.0871019	0.251062	0.110249	0.150353	0.209895	0.142641	0.194354	0.19626	0.327198
510	0.0802386	0.0853965	0.0863441	0.121133	0.0588056	0.11454	0.0963919	0.0838258	0.0674512	0.1221	0.103937	0.0838168	0.109495	0.106409	0.0887152	0.251818	0.111072	0.151902	0.210534	0.144085	0.195573	0.19743	0.327461
511	0.0816256	0.0867315	0.0867188	0.122732	0.0596767	0.116803	0.0987038	0.0856509	0.0686828	0.123932	0.105951	0.0854714	0.110515	0.107397	0.0908989	0.251341	0.111625	0.153947	0.211577	0.146171	0.197395	0.199009	0.328363
512	0.0829944	0.0880464	0.0870687	0.124328	0.0605539	0.119076	0.101043	0.0875024	0.0699156	0.125735	0.107973	0.0871165	0.111532	0.108372	0.0931256	0.250771	0.112157	0.156031	0.212651	0.148306	0.199263	0.200619	0.329312
513	0.0843632	0.0893613	0.0874186	0.125924	0.061431	0.121348	0.103382	0.089354	0.0711484	0.127538	0.109995	0.0887616	0.112549	0.109346	0.0953522	0.250201	0.11269	0.158114	0.213725	0.150441	0.201131	0.202229	0.330261
514	0.0857319	0.0906762	0.0877685	0.12752	0.0623082	0.12362	0.105721	0.0912056	0.0723812	0.129341	0.112017	0.0904067	0.113565	0.11032	0.0975789	0.249631	0.113222	0.160197	0.214799	0.152576	0.202999	0.203839	0.33121
515	0.0871007	0.0919912	0.0881184	0.129116	0.0631853	0.125893	0.108059	0.0930571	0.073614	0.131144	0.114039	0.0920518	0.114582	0.111294	0.0998055	0.249061	0.113754	0.162281	0.215873	0.15471	0.204867	0.205449	0.33216
516	0.0888271	0.0935873	0.0887485	0.130885	0.0639866	0.128275	0.110289	0.0949379	0.0750485	0.13333	0.116172	0.0938974	0.115929	0.112541	0.101873	0.249408	0.114555	0.164087	0.216925	0.156543	0.206509	0.207205	0.333012
517	0.0906118	0.0952292	0.0894241	0.132681	0.0647754	0.130674	0.1125	0.0968235	0.0765158	0.135578	0.118322	0.0957757	0.11733	0.113832	0.103915	0.249905	0.115398	0.165847	0.217973	0.158327	0.208115	0.208986	0.333848
518	0.0923965	0.0968712	0.0900997	0.134478	0.0655643	0.133074	0.114711	0.0987091	0.0779831	0.137826	0.120472	0.097654	0.11873	0.115123	0.105956	0.250401	0.116242	0.167608	0.219022	0.160111	0.209721	0.210766	0.334684
519	0.0941811	0.0985131	0.0907754	0.136275	0.0663532	0.135474	0.116923	0.100595	0.0794504	0.140074	0.122622	0.0995323	0.120131	0.116414	0.107998	0.250898	0.117086	0.169369	0.220071	0.161895	0.211327	0.212546	0.33552
520	0.0959658	0.100155	0.091451	0.138072	0.067142	0.137874	0.119134	0.10248	0.0809177	0.142323	0.124772	0.101411	0.121532	0.117706	0.110039	0.251394	0.117929	0.171129	0.221119	0.163678	0.212933	0.214327	0.336356
521	0.0978445	0.101834	0.0922267	0.139937	0.0680447	0.140072	0.121298	0.104296	0.0823765	0.144536	0.126829	0.103435	0.12288	0.118904	0.112082	0.252307	0.118914	0.173113	0.222305	0.165319	0.214542	0.215758	0.337039
522	0.0997497	0.103524	0.0930306	0.141821	0.0689795	0.142214	0.123447	0.106092	0.083833	0.146741	0.12886	0.105502	0.124214	0.120077	0.114124	0.253338	0.119938	0.17516	0.223529	0.16692	0.216151	0.21709	0.337679
523	0.101655	0.105213	0.0938345	0.143705	0.0699143	0.144355	0.125597	0.107888	0.0852894	0.148945	0.130891	0.107568	0.125548	0.121249	0.116167	0.254368	0.120963	0.177207	0.224753	0.168521	0.217761	0.218423	0.338319
524	0.10356	0.106902	0.0946384	0.145589	0.0708491	0.146497	0.127747	0.109685	0.0867459	0.151149	0.132922	0.109634	0.126881	0.122421	0.118209	0.255399	0.121987	0.179254	0.225977	0.170122	0.21937	0.219756	0.338959
525	0.105465	0.108592	0.0954423	0.147473	0.0717839	0.148638	0.129897	0.111481	0.0882023	0.153353	0.134953	0.1117	0.128215	0.123594	0.120252	0.256429	0.123011	0.1813	0.227202	0.171723	0.22098	0.221088	0.339599
526	0.107426	0.110261	0.0963537	0.149341	0.0726724	0.150873	0.132215	0.113327	0.0897758	0.15561	0.137143	0.113905	0.129851	0.125029	0.122378	0.257406	0.124151	0.183179	0.228329	0.173695	0.222571	0.222768	0.340537
527	0.10941	0.111921	0.0973112	0.151202	0.0735411	0.153147	0.134604	0.115194	0.0913994	0.15789	0.139402	0.116168	0.131616	0.126576	0.12454	0.25836	0.12534	0.184987	0.229414	0.175826	0.224153	0.224597	0.341603
528	0.111394	0.113581	0.0982687	0.153063	0.0744098	0.155421	0.136994	0.117061	0.093023	0.16017	0.14166	0.118432	0.133381	0.128124	0.126701	0.259314	0.12653	0.186794	0.2305	0.177958	0.225735	0.226425	0.342669
529	0.113378	0.115241	0.0992262	0.154924	0.0752785	0.157695	0.139384	0.118928	0.0946466	0.16245	0.143918	0.120696	0.135146	0.129672	0.128863	0.260269	0.127719	0.188601	0.231586	0.180089	0.227318	0.228254	0.343736
530	0.115362	0.116901	0.100184	0.156786	0.0761471	0.15997	0.141773	0.120795	0.0962702	0.164729	0.146176	0.122959	0.136912	0.131219	0.131025	0.261223	0.128908	0.190408	0.232671	0.18222	0.2289	0.230083	0.344802
531	0.117323	0.118499	0.101129	0.158683	0.0770938	0.162041	0.144155	0.122545	0.0978406	0.166824	0.148317	0.125029	0.138558	0.132721	0.132924	0.262301	0.130094	0.192126	0.233853	0.184171	0.230587	0.231769	0.345758
532	0.119271	0.120058	0.102067	0.160603	0.0780882	0.163989	0.146531	0.124222	0.0993783	0.168804	0.150385	0.12698	0.140131	0.134194	0.134661	0.263456	0.131276	0.19379	0.235093	0.186011	0.232337	0.233368	0.346646
533	0.121218	0.121618	0.103005	0.162523	0.0790827	0.165937	0.148908	0.1259	0.100916	0.170784	0.152453	0.128931	0.141704	0.135668	0.136398	0.26461	0.132459	0.195453	0.236333	0.187852	0.234088	0.234967	0.347535
534	0.123166	0.123178	0.103943	0.164442	0.0800771	0.167884	0.151285	0.127577	0.102454	0.172765	0.154521	0.130882	0.143277	0.137141	0.138135	0.265765	0.133641	0.197117	0.237574	0.189692	0.235839	0.236566	0.348423
535	0.125113	0.124738	0.104881	0.166362	0.0810716	0.169832	0.153661	0.129255	0.103992	0.174745	0.156589	0.132833	0.144851	0.138614	0.139873	0.26692	0.134824	0.19878	0.238814	0.191532	0.237589	0.238166	0.349311
536	0.126794	0.125933	0.105765	0.168111	0.0820294	0.171624	0.156025	0.130861	0.105457	0.176489	0.158676	0.134658	0.146305	0.140019	0.14175	0.267536	0.135897	0.200392	0.24015	0.193552	0.239481	0.240026	0.350357
537	0.128238	0.126806	0.1066	0.169708	0.0829548	0.17328	0.158379	0.132404	0.106857	0.178023	0.160782	0.136371	0.147654	0.141364	0.143752	0.267674	0.136873	0.201958	0.241572	0.195731	0.241498	0.242118	0.351541
538	0.129681	0.127678	0.107436	0.171305	0.0838802	0.174935	0.160732	0.133946	0.108258	0.179557	0.162887	0.138084	0.149002	0.142709	0.145753	0.267813	0.13785	0.203523	0.242993	0.197911	0.243514	0.244211	0.352726
539	0.131125	0.128551	0.108271	0.172902	0.0848055	0.17659	0.163086	0.135489	0.109658	0.181092	0.164992	0.139797	0.150351	0.144053	0.147755	0.267951	0.138826	0.205088	0.244415	0.20009	0.245531	0.246303	0.353911
540	0.132569	0.129423	0.109107	0.174499	0.0857309	0.178245	0.165439	0.137032	0.111058	0.182626	0.167098	0.14151	0.1517	0.145398	0.149756	0.26809	0.139802	0.206654	0.245837	0.202269	0.247547	0.248395	0.355095
541	0.13401	0.130289	0.109996	0.17609	0.0866341	0.179681	0.167562	0.138448	0.112329	0.184004	0.168916	0.143207	0.153075	0.146658	0.151573	0.268396	0.140776	0.208186	0.247256	0.204319	0.249221	0.250078	0.356035
542	0.135447	0.131147	0.110954	0.177672	0.087509	0.180838	0.169394	0.139703	0.113433	0.185183	0.17037	0.144882	0.154484	0.147811	0.153153	0.268917	0.141747	0.209674	0.248674	0.206204	0.250459	0.25124	0.356662
543	0.136884	0.132005	0.111912	0.179254	0.0883839	0.181995	0.171225	0.140958	0.114537	0.186363	0.171824	0.146558	0.155892	0.148965	0.154734	0.269438	0.142718	0.211163	0.250092	0.208089	0.251698	0.252402	0.35729
544	0.138321	0.132863	0.112871	0.180836	0.0892588	0.183152	0.173056	0.142213	0.115642	0.187542	0.173278	0.148234	0.157301	0.150118	0.156315	0.269959	0.143689	0.212652	0.25151	0.209973	0.252936	0.253564	0.357917
545	0.139758	0.133721	0.113829	0.182417	0.0901338	0.184309	0.174887	0.143468	0.116746	0.188722	0.174732	0.149909	0.15871	0.151271	0.157895	0.27048	0.14466	0.214141	0.252928	0.211858	0.254174	0.254726	0.358545
546	0.141283	0.134694	0.114887	0.184153	0.0910438	0.185566	0.176697	0.144744	0.117893	0.18997	0.176203	0.151749	0.160043	0.152442	0.159381	0.271119	0.145749	0.215627	0.254357	0.213673	0.255645	0.255881	0.359187
547	0.142968	0.135881	0.116131	0.186176	0.0920191	0.187009	0.178468	0.146061	0.119118	0.191346	0.177705	0.153891	0.161238	0.153645	0.160691	0.27198	0.147058	0.21711	0.255804	0.215359	0.257548	0.257022	0.359857
548	0.144654	0.137068	0.117375	0.188198	0.0929945	0.188451	0.180239	0.147377	0.120342	0.192722	0.179208	0.156034	0.162433	0.154848	0.162001	0.272841	0.148366	0.218593	0.257252	0.217045	0.259451	0.258164	0.360527
549	0.146339	0.138255	0.118619	0.19022	0.0939698	0.189894	0.182009	0.148694	0.121567	0.194098	0.18071	0.158177	0.163627	0.156051	0.163311	0.273701	0.149675	0.220075	0.2587	0.218731	0.261354	0.259305	0.361197
550	0.148025	0.139443	0.119863	0.192242	0.0949451	0.191336	0.18378	0.15001	0.122792	0.195474	0.182212	0.16032	0.164822	0.157254	0.164621	0.274562	0.150983	0.221558	0.260147	0.220417	0.263257	0.260446	0.361867
551	0.149648	0.140606	0.121106	0.194141	0.0958736	0.192876	0.185614	0.151399	0.124084	0.196883	0.18373	0.162398	0.166096	0.158521	0.165989	0.275371	0.152287	0.222986	0.261596	0.222184	0.265191	0.261846	0.362787
552	0.151086	0.141695	0.122347	0.195674	0.0966617	0.194707	0.187637	0.153008	0.125578	0.198392	0.185297	0.164279	0.167609	0.159979	0.16753	0.276026	0.153578	0.224254	0.263046	0.224193	0.267218	0.26402	0.364455
553	0.152524	0.142784	0.123588	0.197206	0.0974498	0.196538	0.18966	0.154616	0.127071	0.199901	0.186863	0.166161	0.169122	0.161437	0.169072	0.276681	0.154869	0.225522	0.264497	0.226202	0.269244	0.266194	0.366122
554	0.153961	0.143873	0.124828	0.198738	0.0982379	0.198368	0.191683	0.156224	0.128565	0.201409	0.188429	0.168043	0.170635	0.162896	0.170613	0.277335	0.15616	0.226789	0.265947	0.228212	0.27127	0.268368	0.36779
555	0.155399	0.144963	0.126069	0.20027	0.0990259	0.200199	0.193706	0.157832	0.130058	0.202918	0.189995	0.169924	0.172148	0.164354	0.172154	0.27799	0.15745	0.228057	0.267397	0.230221	0.273296	0.270542	0.369458
556	0.156885	0.146091	0.127342	0.201795	0.0998145	0.201978	0.195725	0.159383	0.131545	0.204416	0.191545	0.1718	0.173651	0.165759	0.173672	0.278695	0.158748	0.229284	0.26883	0.232128	0.275246	0.272541	0.37102
557	0.158647	0.147438	0.1288	0.203278	0.100605	0.20346	0.197723	0.160613	0.132995	0.205849	0.193	0.173643	0.175097	0.166867	0.175056	0.279682	0.160085	0.230283	0.270162	0.233456	0.276759	0.273549	0.371987
558	0.160409	0.148785	0.130257	0.20476	0.101397	0.204943	0.19972	0.161843	0.134445	0.207282	0.194456	0.175486	0.176542	0.167975	0.17644	0.280669	0.161422	0.231282	0.271493	0.234784	0.278272	0.274556	0.372954
559	0.162171	0.150132	0.131715	0.206243	0.102188	0.206426	0.201718	0.163073	0.135895	0.208715	0.195911	0.177329	0.177988	0.169083	0.177823	0.281656	0.162759	0.232281	0.272825	0.236112	0.279785	0.275563	0.373921
560	0.163933	0.151479	0.133173	0.207726	0.102979	0.207908	0.203716	0.164302	0.137345	0.210148	0.197367	0.179172	0.179433	0.17019	0.179207	0.282643	0.164096	0.23328	0.274156	0.23744	0.281299	0.276571	0.374888
561	0.165695	0.15283	0.134639	0.209223	0.103781	0.20943	0.205751	0.165563	0.138821	0.211612	0.198865	0.181025	0.180892	0.171323	0.180619	0.283628	0.165447	0.234307	0.275511	0.2388	0.282859	0.277636	0.375952
562	0.167458	0.154251	0.136269	0.211005	0.104805	0.211703	0.208492	0.167408	0.140807	0.21368	0.201176	0.183062	0.182606	0.172919	0.182564	0.284576	0.167069	0.235859	0.277311	0.240755	0.285306	0.279791	0.378851
563	0.169222	0.155672	0.137899	0.212788	0.105829	0.213975	0.211233	0.169253	0.142792	0.215748	0.203486	0.185099	0.18432	0.174515	0.184509	0.285523	0.168691	0.23741	0.279112	0.24271	0.287753	0.281947	0.38175
564	0.170985	0.157094	0.139529	0.21457	0.106853	0.216248	0.213974	0.171097	0.144777	0.217816	0.205797	0.187137	0.186034	0.176111	0.186454	0.28647	0.170313	0.238962	0.280912	0.244665	0.290199	0.284102	0.384649
565	0.172749	0.158515	0.141159	0.216352	0.107877	0.218521	0.216716	0.172942	0.146762	0.219884	0.208107	0.189174	0.187749	0.177707	0.188399	0.287418	0.171935	0.240514	0.282712	0.246621	0.292646	0.286258	0.387548
566	0.174512	0.159936	0.142789	0.218134	0.108902	0.220793	0.219457	0.174787	0.148747	0.221952	0.210418	0.191211	0.189463	0.179303	0.190343	0.288365	0.173557	0.242066	0.284512	0.248576	0.295093	0.288414	0.390446
567	0.175832	0.161076	0.144178	0.219735	0.109752	0.222683	0.221659	0.176209	0.150438	0.223513	0.21254	0.193039	0.190818	0.180583	0.191937	0.288761	0.174885	0.243432	0.285995	0.250173	0.297096	0.290332	0.392265
568	0.177123	0.162197	0.145552	0.221324	0.110592	0.224548	0.223826	0.177603	0.152109	0.225041	0.214651	0.194853	0.19215	0.181843	0.193509	0.289122	0.176194	0.244785	0.287457	0.251747	0.299071	0.292236	0.394015
569	0.178414	0.163318	0.146925	0.222913	0.111432	0.226413	0.225994	0.178998	0.153781	0.22657	0.216762	0.196668	0.193483	0.183104	0.19508	0.289482	0.177503	0.246138	0.28892	0.253321	0.301045	0.294139	0.395766
570	0.179706	0.16444	0.148299	0.224502	0.112272	0.228278	0.228162	0.180392	0.155452	0.228098	0.218873	0.198482	0.194815	0.184364	0.196652	0.289843	0.178812	0.247492	0.290382	0.254896	0.30302	0.296043	0.397516
571	0.180997	0.165561	0.149672	0.226092	0.113112	0.230143	0.230329	0.181787	0.157124	0.229627	0.220983	0.200297	0.196148	0.185624	0.198223	0.290203	0.18012	0.248845	0.291844	0.25647	0.304994	0.297946	0.399266
572	0.182237	0.166563	0.151036	0.227874	0.114043	0.231555	0.232128	0.182903	0.158323	0.230699	0.22253	0.201989	0.19704	0.186716	0.199602	0.290664	0.181368	0.250294	0.293463	0.257832	0.306766	0.298932	0.400634
573	0.183466	0.167541	0.152397	0.229696	0.114993	0.232875	0.233852	0.183963	0.159426	0.231678	0.223962	0.203657	0.197843	0.187774	0.20094	0.291145	0.182604	0.251762	0.295113	0.25915	0.308497	0.299731	0.401924
574	0.184695	0.168518	0.153758	0.231518	0.115943	0.234194	0.235575	0.185022	0.160528	0.232657	0.225393	0.205325	0.198646	0.188831	0.202279	0.291627	0.18384	0.25323	0.296763	0.260468	0.310227	0.300529	0.403214
575	0.185925	0.169496	0.155119	0.23334	0.116893	0.235514	0.237299	0.186082	0.161631	0.233636	0.226825	0.206992	0.199449	0.189889	0.203617	0.292108	0.185075	0.254699	0.298414	0.261786	0.311958	0.301327	0.404504
576	0.187154	0.170473	0.15648	0.235162	0.117843	0.236833	0.239022	0.187142	0.162733	0.234615	0.228256	0.20866	0.200251	0.190946	0.204956	0.29259	0.186311	0.256167	0.300064	0.263104	0.313689	0.302126	0.405795
577	0.188641	0.171804	0.157975	0.237098	0.118798	0.238516	0.240749	0.188363	0.164105	0.236294	0.22986	0.210578	0.201565	0.192482	0.20611	0.293536	0.187683	0.257249	0.301079	0.264644	0.315133	0.303608	0.407294
578	0.190233	0.173278	0.159524	0.23908	0.119756	0.240348	0.242478	0.189652	0.165586	0.23826	0.231535	0.212599	0.203088	0.194213	0.207188	0.294672	0.18911	0.258172	0.301835	0.266276	0.316461	0.30537	0.408878
579	0.191825	0.174753	0.161074	0.241062	0.120714	0.24218	0.244207	0.19094	0.167067	0.240226	0.23321	0.21462	0.20461	0.195944	0.208266	0.295808	0.190538	0.259096	0.302591	0.267907	0.317788	0.307132	0.410463
580	0.193417	0.176227	0.162624	0.243044	0.121672	0.244012	0.245936	0.192228	0.168547	0.242192	0.234885	0.216641	0.206132	0.197675	0.209344	0.296944	0.191965	0.26002	0.303346	0.269539	0.319116	0.308894	0.412048
581	0.19501	0.177701	0.164174	0.245026	0.122629	0.245844	0.247664	0.193516	0.170028	0.244158	0.23656	0.218661	0.207655	0.199406	0.210422	0.29808	0.193393	0.260944	0.304102	0.27117	0.320444	0.310656	0.413632
582	0.196222	0.17882	0.165397	0.247088	0.123662	0.247253	0.249526	0.194855	0.171288	0.245329	0.237959	0.220225	0.208816	0.200865	0.21185	0.298683	0.194353	0.262198	0.305515	0.273207	0.322457	0.31267	0.415385
583	0.19717	0.179691	0.166393	0.249205	0.124746	0.248369	0.25148	0.196228	0.172395	0.245948	0.239165	0.22147	0.209726	0.202135	0.21352	0.298916	0.194987	0.263683	0.307385	0.275526	0.324946	0.31486	0.417254
584	0.198118	0.180563	0.167389	0.251322	0.12583	0.249484	0.253434	0.197601	0.173501	0.246566	0.240371	0.222715	0.210635	0.203405	0.215191	0.29915	0.195622	0.265167	0.309256	0.277845	0.327435	0.317049	0.419123
585	0.199066	0.181434	0.168386	0.253439	0.126915	0.2506	0.255387	0.198974	0.174607	0.247185	0.241577	0.223961	0.211545	0.204675	0.216861	0.299383	0.196257	0.266652	0.311126	0.280165	0.329925	0.319239	0.420992
586	0.200015	0.182305	0.169382	0.255556	0.127999	0.251715	0.257341	0.200348	0.175714	0.247804	0.242783	0.225206	0.212455	0.205945	0.218532	0.299616	0.196891	0.268136	0.312996	0.282484	0.332414	0.321428	0.422861
587	0.200981	0.183137	0.170379	0.257509	0.129077	0.252896	0.259079	0.201624	0.176839	0.248624	0.244184	0.226694	0.21349	0.207245	0.22024	0.299946	0.197622	0.269342	0.314485	0.284626	0.334741	0.323401	0.424813
588	0.201969	0.183924	0.171377	0.259278	0.130148	0.254149	0.260572	0.202791	0.177985	0.249672	0.245806	0.228457	0.214666	0.20858	0.221993	0.300385	0.19846	0.270233	0.315544	0.286569	0.336884	0.325129	0.426857
589	0.202956	0.184711	0.172376	0.261047	0.131219	0.255403	0.262065	0.203958	0.179131	0.25072	0.247427	0.230219	0.215842	0.209914	0.223745	0.300824	0.199299	0.271124	0.316603	0.288511	0.339027	0.326857	0.428902
590	0.203943	0.185498	0.173374	0.262815	0.132291	0.256656	0.263558	0.205125	0.180278	0.251767	0.249049	0.231981	0.217018	0.211249	0.225497	0.301263	0.200138	0.272015	0.317662	0.290454	0.34117	0.328585	0.430947
591	0.204931	0.186285	0.174372	0.264584	0.133362	0.25791	0.265051	0.206292	0.181424	0.252815	0.25067	0.233744	0.218194	0.212584	0.227249	0.301702	0.200976	0.272906	0.31872	0.292397	0.343313	0.330314	0.432991
592	0.205813	0.187047	0.175336	0.266474	0.1344	0.259183	0.266609	0.207479	0.182482	0.253918	0.25237	0.235497	0.219423	0.213934	0.228969	0.302127	0.201799	0.273897	0.319573	0.294281	0.345218	0.332105	0.434919
593	0.206499	0.187762	0.176238	0.268589	0.135377	0.260492	0.268289	0.208702	0.183375	0.255122	0.254216	0.237235	0.22075	0.215313	0.230628	0.302525	0.202592	0.275073	0.320041	0.296057	0.346683	0.334013	0.436628
594	0.207185	0.188478	0.17714	0.270704	0.136354	0.261802	0.269968	0.209924	0.184268	0.256327	0.256062	0.238973	0.222077	0.216692	0.232287	0.302923	0.203384	0.27625	0.32051	0.297834	0.348148	0.335922	0.438337
595	0.207871	0.189193	0.178042	0.272819	0.13733	0.263111	0.271648	0.211147	0.185161	0.257532	0.257908	0.240711	0.223404	0.218071	0.233946	0.303321	0.204177	0.277426	0.320978	0.29961	0.349613	0.33783	0.440046
596	0.208557	0.189908	0.178944	0.274934	0.138307	0.26442	0.273328	0.21237	0.186055	0.258737	0.259754	0.242449	0.224731	0.21945	0.235605	0.303718	0.20497	0.278602	0.321446	0.301386	0.351078	0.339739	0.441755
597	0.20937	0.190741	0.179881	0.277075	0.139272	0.265682	0.274857	0.213549	0.186975	0.259924	0.261412	0.244143	0.22602	0.220802	0.23723	0.30425	0.205771	0.279755	0.322033	0.303025	0.35246	0.341569	0.443304
598	0.210635	0.191989	0.180943	0.27931	0.140196	0.266772	0.275855	0.214576	0.187993	0.261049	0.262399	0.245681	0.227177	0.222058	0.23873	0.305254	0.206604	0.280823	0.323041	0.304177	0.353547	0.34312	0.444287
599	0.211899	0.193238	0.182005	0.281544	0.14112	0.267862	0.276853	0.215602	0.18901	0.262173	0.263387	0.247219	0.228335	0.223314	0.24023	0.306259	0.207437	0.281891	0.324049	0.305328	0.354635	0.344672	0.445269
600	0.213164	0.194486	0.183066	0.283778	0.142043	0.268952	0.277851	0.216629	0.190028	0.263298	0.264375	0.248757	0.229492	0.224569	0.24173	0.307263	0.20827	0.28296	0.325057	0.30648	0.355723	0.346223	0.446251
601	0.214428	0.195734	0.184128	0.286013	0.142967	0.270042	0.278849	0.217655	0.191045	0.264423	0.265363	0.250295	0.230649	0.225825	0.243231	0.308268	0.209103	0.284028	0.326064	0.307631	0.35681	0.347775	0.447233
602	0.215673	0.196982	0.18519	0.288262	0.143883	0.271162	0.27988	0.218719	0.192096	0.265559	0.26639	0.25186	0.231798	0.227091	0.244759	0.30923	0.209975	0.285127	0.327093	0.30886	0.358032	0.349356	0.448314
603	0.216688	0.198219	0.186256	0.29069	0.144716	0.272622	0.281291	0.220212	0.193532	0.266821	0.267873	0.253746	0.232847	0.228477	0.246618	0.309696	0.211295	0.286587	0.328357	0.310979	0.360789	0.351271	0.450534
604	0.217703	0.199455	0.187323	0.293118	0.145548	0.274082	0.282702	0.221705	0.194968	0.268083	0.269355	0.255631	0.233896	0.229863	0.248476	0.310163	0.212615	0.288047	0.329622	0.313097	0.363547	0.353186	0.452755
605	0.218719	0.200692	0.18839	0.295546	0.14638	0.275542	0.284113	0.223197	0.196404	0.269346	0.270837	0.257517	0.234945	0.231249	0.250335	0.310629	0.213934	0.289507	0.330887	0.315216	0.366305	0.355101	0.454975
606	0.219734	0.201929	0.189456	0.297974	0.147213	0.277002	0.285524	0.22469	0.19784	0.270608	0.27232	0.259403	0.235995	0.232634	0.252193	0.311096	0.215254	0.290967	0.332152	0.317334	0.369062	0.357017	0.457196
607	0.220749	0.203166	0.190523	0.300402	0.148045	0.278462	0.286934	0.226183	0.199276	0.27187	0.273802	0.261288	0.237044	0.23402	0.254051	0.311562	0.216573	0.292427	0.333417	0.319453	0.37182	0.358932	0.459416
608	0.221436	0.204089	0.191384	0.302418	0.148646	0.28007	0.288633	0.227814	0.200831	0.273127	0.275881	0.263088	0.238399	0.235568	0.256002	0.311641	0.21763	0.293828	0.33459	0.321683	0.373968	0.361007	0.462074
609	0.222106	0.204997	0.192233	0.304413	0.149234	0.281685	0.290347	0.229452	0.202391	0.274383	0.277992	0.264884	0.239771	0.237125	0.257957	0.311699	0.218672	0.295225	0.335759	0.323919	0.376084	0.36309	0.464755
610	0.222775	0.205904	0.193083	0.306408	0.149822	0.283301	0.292061	0.23109	0.203952	0.275639	0.280102	0.266679	0.241142	0.238681	0.259912	0.311757	0.219714	0.296622	0.336928	0.326156	0.3782	0.365173	0.467436
611	0.223445	0.206811	0.193933	0.308403	0.15041	0.284916	0.293775	0.232728	0.205512	0.276895	0.282213	0.268474	0.242514	0.240238	0.261867	0.311816	0.220757	0.29802	0.338097	0.328392	0.380316	0.367257	0.470117
612	0.224114	0.207718	0.194783	0.310398	0.150998	0.286532	0.295489	0.234366	0.207073	0.278151	0.284324	0.27027	0.243886	0.241795	0.263823	0.311874	0.221799	0.299417	0.339265	0.330628	0.382432	0.36934	0.472798
613	0.224977	0.208719	0.195654	0.312088	0.151656	0.288086	0.296963	0.235866	0.208573	0.27972	0.285823	0.271837	0.245225	0.243094	0.265468	0.312446	0.222971	0.300208	0.340084	0.332426	0.383998	0.371182	0.474744
614	0.225885	0.209742	0.19653	0.313707	0.15233	0.289626	0.29838	0.237334	0.21006	0.281362	0.287178	0.27335	0.246557	0.244334	0.267041	0.313138	0.224172	0.300857	0.34082	0.33412	0.385435	0.372968	0.476518
615	0.226792	0.210765	0.197406	0.315325	0.153003	0.291165	0.299798	0.238802	0.211546	0.283004	0.288534	0.274863	0.247888	0.245573	0.268613	0.31383	0.225374	0.301505	0.341556	0.335814	0.386873	0.374754	0.478292
616	0.2277	0.211788	0.198281	0.316944	0.153677	0.292705	0.301215	0.24027	0.213032	0.284646	0.289889	0.276376	0.24922	0.246813	0.270186	0.314522	0.226575	0.302154	0.342292	0.337508	0.38831	0.376539	0.480066
617	0.228608	0.212811	0.199157	0.318563	0.154351	0.294245	0.302633	0.241738	0.214519	0.286288	0.291245	0.277889	0.250552	0.248052	0.271759	0.315214	0.227777	0.302803	0.343028	0.339202	0.389747	0.378325	0.48184
618	0.22945	0.213798	0.19992	0.320108	0.155048	0.295459	0.303672	0.242893	0.215599	0.287538	0.292432	0.279241	0.251543	0.249074	0.272894	0.31595	0.228682	0.303651	0.343846	0.340701	0.391175	0.380117	0.483342
619	0.230258	0.214765	0.200624	0.321615	0.155758	0.296506	0.304517	0.243886	0.216469	0.288585	0.293531	0.280511	0.252359	0.249983	0.273804	0.316709	0.229433	0.304603	0.344707	0.342099	0.392599	0.381913	0.484705
620	0.231066	0.215733	0.201328	0.323123	0.156468	0.297553	0.305363	0.24488	0.217339	0.289633	0.294631	0.28178	0.253175	0.250892	0.274714	0.317468	0.230185	0.305554	0.345568	0.343496	0.394022	0.383709	0.486067
621	0.231874	0.2167	0.202031	0.32463	0.157178	0.2986	0.306208	0.245873	0.218209	0.29068	0.295731	0.283049	0.25399	0.251801	0.275624	0.318227	0.230937	0.306506	0.346428	0.344894	0.395446	0.385504	0.487429
622	0.232682	0.217668	0.202735	0.326138	0.157888	0.299647	0.307053	0.246867	0.219079	0.291727	0.296831	0.284318	0.254806	0.25271	0.276534	0.318985	0.231688	0.307457	0.347289	0.346292	0.396869	0.3873	0.488792
623	0.233173	0.218382	0.203359	0.327542	0.158227	0.300756	0.308387	0.247905	0.219892	0.292597	0.298021	0.28567	0.255699	0.25361	0.277689	0.31944	0.232452	0.308272	0.348173	0.347884	0.398548	0.389435	0.490614
624	0.23337	0.218861	0.203908	0.328852	0.158223	0.301922	0.310173	0.248985	0.220651	0.293303	0.299293	0.287097	0.256662	0.254502	0.279071	0.319615	0.233226	0.308961	0.349079	0.349655	0.400461	0.391883	0.492862
625	0.233568	0.219341	0.204457	0.330161	0.158219	0.303088	0.311958	0.250065	0.22141	0.294008	0.300565	0.288524	0.257625	0.255395	0.280453	0.319789	0.234001	0.30965	0.349985	0.351427	0.402375	0.39433	0.49511
626	0.233765	0.219821	0.205006	0.33147	0.158215	0.304255	0.313744	0.251145	0.22217	0.294714	0.301836	0.289951	0.258589	0.256287	0.281835	0.319963	0.234775	0.310339	0.350891	0.353198	0.404288	0.396778	0.497358
627	0.233963	0.220301	0.205554	0.33278	0.158211	0.305421	0.315529	0.252225	0.222929	0.295419	0.303108	0.291378	0.259552	0.257179	0.283217	0.320138	0.23555	0.311029	0.351797	0.354969	0.406202	0.399226	0.499606
628	0.234191	0.220825	0.206074	0.334147	0.158396	0.306273	0.31678	0.253113	0.223642	0.296169	0.304251	0.292656	0.260393	0.257989	0.284527	0.320323	0.236287	0.311751	0.352613	0.356579	0.407866	0.401315	0.501485
629	0.234475	0.221427	0.206542	0.335616	0.158914	0.306567	0.317081	0.253661	0.224271	0.296998	0.305164	0.293668	0.261015	0.258654	0.285709	0.320527	0.236957	0.312532	0.353271	0.357902	0.409086	0.402766	0.502708
630	0.23476	0.22203	0.207011	0.337086	0.159433	0.30686	0.317383	0.254209	0.2249	0.297827	0.306076	0.29468	0.261637	0.259318	0.286891	0.320731	0.237627	0.313314	0.353928	0.359225	0.410306	0.404217	0.503931
631	0.235044	0.222632	0.207479	0.338556	0.159952	0.307154	0.317684	0.254757	0.225529	0.298657	0.306989	0.295692	0.262259	0.259982	0.288072	0.320935	0.238297	0.314095	0.354585	0.360548	0.411526	0.405668	0.505154
632	0.235328	0.223234	0.207947	0.340026	0.160471	0.307447	0.317985	0.255306	0.226158	0.299486	0.307901	0.296703	0.262881	0.260647	0.289254	0.321139	0.238967	0.314876	0.355242	0.361872	0.412746	0.407119	0.506378
633	0.235702	0.223886	0.208425	0.341576	0.161064	0.307648	0.318088	0.255728	0.226716	0.300251	0.308573	0.297629	0.263405	0.261144	0.290361	0.321397	0.239606	0.315748	0.355951	0.362967	0.413883	0.40818	0.507381
634	0.236412	0.224722	0.208941	0.343429	0.161935	0.307501	0.317448	0.255679	0.227006	0.300775	0.308336	0.298227	0.263557	0.261013	0.291188	0.321859	0.240128	0.316957	0.356854	0.363209	0.414709	0.407773	0.507558
635	0.237123	0.225558	0.209456	0.345283	0.162807	0.307354	0.316807	0.25563	0.227295	0.301299	0.308099	0.298825	0.263709	0.260882	0.292015	0.322322	0.24065	0.318166	0.357758	0.36345	0.415535	0.407365	0.507736
636	0.237834	0.226393	0.209972	0.347136	0.163679	0.307207	0.316166	0.255581	0.227585	0.301823	0.307862	0.299423	0.263861	0.26075	0.292841	0.322784	0.241172	0.319374	0.358661	0.363691	0.416362	0.406958	0.507913
637	0.238545	0.227229	0.210487	0.348989	0.16455	0.30706	0.315525	0.255532	0.227874	0.302347	0.307625	0.300022	0.264013	0.260619	0.293668	0.323246	0.241694	0.320583	0.359565	0.363932	0.417188	0.406551	0.50809
638	0.239233	0.228049	0.211006	0.350822	0.165383	0.306962	0.314967	0.255533	0.228171	0.302863	0.307462	0.300652	0.264198	0.260538	0.294547	0.32369	0.242208	0.321807	0.360495	0.364227	0.418077	0.406243	0.508335
639	0.239496	0.228558	0.211578	0.352254	0.165471	0.30778	0.315984	0.256488	0.228604	0.303222	0.308682	0.301884	0.265017	0.261401	0.296412	0.323787	0.242557	0.323304	0.361944	0.365529	0.42015	0.407831	0.509854
640	0.239759	0.229067	0.212149	0.353686	0.165559	0.308598	0.317001	0.257443	0.229036	0.30358	0.309903	0.303117	0.265836	0.262265	0.298276	0.323883	0.242907	0.324802	0.363393	0.366831	0.422224	0.409418	0.511373
641	0.240021	0.229576	0.212721	0.355118	0.165646	0.309417	0.318017	0.258398	0.229468	0.303939	0.311124	0.304349	0.266654	0.263129	0.300141	0.323979	0.243257	0.3263	0.364842	0.368134	0.424298	0.411006	0.512892
642	0.240284	0.230086	0.213293	0.35655	0.165734	0.310235	0.319034	0.259353	0.229901	0.304298	0.312345	0.305582	0.267473	0.263993	0.302006	0.324075	0.243606	0.327797	0.36629	0.369436	0.426371	0.412594	0.514411
643	0.240547	0.230595	0.213865	0.357982	0.165822	0.311053	0.320051	0.260308	0.230333	0.304656	0.313566	0.306815	0.268292	0.264857	0.30387	0.324171	0.243956	0.329295	0.367739	0.370738	0.428445	0.414181	0.51593
644	0.240875	0.231106	0.214515	0.358632	0.16621	0.3121	0.32114	0.261474	0.230988	0.305033	0.314518	0.307952	0.269523	0.265866	0.305023	0.324464	0.244555	0.329947	0.368143	0.372017	0.429436	0.416164	0.517193
645	0.241212	0.231617	0.215174	0.359186	0.166636	0.313175	0.322239	0.262667	0.231671	0.305411	0.315436	0.309077	0.270805	0.266893	0.306087	0.324781	0.245185	0.330493	0.368417	0.373293	0.430293	0.418195	0.518424
646	0.241548	0.232128	0.215834	0.35974	0.167062	0.314249	0.323337	0.263859	0.232354	0.30579	0.316355	0.310202	0.272087	0.26792	0.307152	0.325098	0.245815	0.33104	0.368691	0.37457	0.43115	0.420227	0.519655
647	0.241885	0.23264	0.216493	0.360294	0.167487	0.315324	0.324436	0.265051	0.233036	0.306169	0.317274	0.311328	0.273369	0.268948	0.308217	0.325416	0.246445	0.331587	0.368965	0.375846	0.432007	0.422258	0.520887
648	0.242221	0.233151	0.217153	0.360849	0.167913	0.316399	0.325534	0.266243	0.233719	0.306547	0.318192	0.312453	0.274651	0.269975	0.309281	0.325733	0.247075	0.332134	0.369239	0.377122	0.432865	0.424289	0.522118
649	0.242041	0.233135	0.217256	0.362078	0.168197	0.317051	0.326172	0.266938	0.234153	0.306652	0.318968	0.313499	0.275424	0.270622	0.311148	0.325335	0.247282	0.333224	0.369789	0.378546	0.434167	0.426461	0.523984
650	0.241671	0.232923	0.217152	0.363558	0.168428	0.317548	0.326639	0.267448	0.234496	0.306654	0.319691	0.314515	0.276009	0.271127	0.313312	0.324674	0.247333	0.334514	0.37044	0.380026	0.435635	0.428684	0.526086
651	0.241301	0.232712	0.217049	0.365037	0.168659	0.318045	0.327106	0.267959	0.234839	0.306657	0.320414	0.315531	0.276594	0.271633	0.315476	0.324012	0.247384	0.335805	0.371092	0.381505	0.437102	0.430907	0.528187
652	0.24093	0.232501	0.216945	0.366517	0.16889	0.318542	0.327573	0.268469	0.235182	0.30666	0.321136	0.316547	0.277179	0.272139	0.31764	0.323351	0.247435	0.337095	0.371743	0.382984	0.438569	0.43313	0.530289
653	0.24056	0.232289	0.216842	0.367996	0.169121	0.319039	0.32804	0.268979	0.235525	0.306663	0.321859	0.317563	0.277764	0.272644	0.319804	0.322689	0.247486	0.338386	0.372395	0.384463	0.440037	0.435353	0.53239
654	0.241054	0.232834	0.217421	0.369162	0.169476	0.319714	0.328384	0.269296	0.235972	0.307434	0.322495	0.3193	0.27858	0.27324	0.321347	0.323181	0.247982	0.339347	0.372705	0.384858	0.440668	0.436653	0.533307
655	0.242226	0.233974	0.218535	0.370082	0.169928	0.320529	0.328631	0.269461	0.2365	0.30881	0.323062	0.321604	0.279579	0.273906	0.322401	0.32458	0.248828	0.34005	0.372747	0.384401	0.440643	0.437228	0.533293
656	0.243399	0.235113	0.21965	0.371001	0.170381	0.321344	0.328878	0.269626	0.237029	0.310186	0.323629	0.323908	0.280577	0.274573	0.323456	0.325978	0.249674	0.340754	0.37279	0.383944	0.440617	0.437803	0.533278
657	0.244572	0.236252	0.220765	0.371921	0.170833	0.322159	0.329126	0.269791	0.237558	0.311561	0.324196	0.326212	0.281575	0.275239	0.324511	0.327376	0.25052	0.341457	0.372832	0.383486	0.440592	0.438379	0.533264
658	0.245744	0.237391	0.221879	0.37284	0.171285	0.322974	0.329373	0.269955	0.238086	0.312937	0.324764	0.328516	0.282573	0.275905	0.325565	0.328774	0.251366	0.34216	0.372874	0.383029	0.440566	0.438954	0.53325
659	0.246565	0.23828	0.222887	0.373771	0.17166	0.323769	0.329672	0.270305	0.238575	0.313877	0.325381	0.330452	0.28358	0.276626	0.326875	0.329727	0.252044	0.342947	0.373107	0.382993	0.440967	0.439697	0.53361
660	0.246835	0.238775	0.223725	0.374718	0.171914	0.324534	0.33005	0.270944	0.239001	0.314136	0.326077	0.331811	0.284602	0.27743	0.328583	0.329982	0.25246	0.343865	0.373639	0.383616	0.442036	0.440701	0.534555
661	0.247106	0.239271	0.224564	0.375665	0.172169	0.3253	0.330429	0.271583	0.239428	0.314395	0.326773	0.333171	0.285624	0.278235	0.330291	0.330237	0.252875	0.344783	0.374171	0.384238	0.443104	0.441706	0.5355
662	0.247376	0.239766	0.225403	0.376612	0.172423	0.326065	0.330808	0.272222	0.239854	0.314654	0.327469	0.33453	0.286645	0.27904	0.331999	0.330492	0.25329	0.345701	0.374703	0.384861	0.444172	0.442711	0.536445
663	0.247646	0.240261	0.226242	0.377559	0.172678	0.32683	0.331187	0.27286	0.24028	0.314912	0.328165	0.33589	0.287667	0.279845	0.333707	0.330746	0.253705	0.346619	0.375235	0.385484	0.445241	0.443716	0.537391
664	0.24795	0.240792	0.227098	0.378556	0.172958	0.327584	0.331516	0.273517	0.240651	0.315262	0.328805	0.337286	0.288643	0.280603	0.33542	0.331053	0.254116	0.347622	0.375761	0.386198	0.446325	0.444719	0.538337
665	0.248381	0.241457	0.228018	0.379742	0.173336	0.328291	0.331658	0.274239	0.240811	0.315953	0.329237	0.33882	0.289448	0.281189	0.337152	0.331552	0.25451	0.348943	0.376264	0.387256	0.447467	0.445716	0.539286
666	0.248811	0.242121	0.228937	0.380928	0.173714	0.328999	0.3318	0.274962	0.240972	0.316644	0.329668	0.340353	0.290253	0.281775	0.338883	0.332052	0.254904	0.350264	0.376768	0.388315	0.448609	0.446714	0.540235
667	0.249242	0.242786	0.229857	0.382114	0.174092	0.329706	0.331943	0.275684	0.241133	0.317335	0.330099	0.341887	0.291058	0.282361	0.340615	0.332552	0.255299	0.351585	0.377271	0.389373	0.449751	0.447711	0.541184
668	0.249672	0.24345	0.230777	0.3833	0.17447	0.330414	0.332085	0.276407	0.241293	0.318026	0.33053	0.343421	0.291863	0.282947	0.342347	0.333051	0.255693	0.352905	0.377774	0.390432	0.450893	0.448708	0.542133
669	0.250102	0.244116	0.231694	0.38449	0.174841	0.331117	0.332228	0.27712	0.241463	0.318713	0.330965	0.344965	0.292677	0.283524	0.344056	0.333549	0.256093	0.354228	0.378282	0.391468	0.452015	0.449692	0.543081
670	0.250512	0.244826	0.232539	0.385821	0.174967	0.331688	0.332417	0.277543	0.241934	0.319282	0.331521	0.346831	0.293785	0.283801	0.345042	0.333984	0.256666	0.355595	0.378936	0.391766	0.452489	0.450222	0.543996
671	0.250921	0.245536	0.233383	0.387151	0.175093	0.33226	0.332606	0.277965	0.242406	0.31985	0.332077	0.348697	0.294892	0.284078	0.346029	0.334418	0.257239	0.356963	0.379589	0.392065	0.452962	0.450753	0.544911
672	0.251331	0.246247	0.234228	0.388481	0.175219	0.332831	0.332795	0.278388	0.242877	0.320418	0.332633	0.350563	0.296	0.284355	0.347015	0.334853	0.257813	0.358331	0.380243	0.392363	0.453435	0.451284	0.545826
673	0.251741	0.246957	0.235073	0.389812	0.175345	0.333402	0.332984	0.27881	0.243348	0.320987	0.333189	0.352429	0.297108	0.284632	0.348002	0.335288	0.258386	0.359698	0.380896	0.392661	0.453909	0.451814	0.546742
674	0.25215	0.247667	0.235917	0.391142	0.175471	0.333973	0.333173	0.279233	0.24382	0.321555	0.333745	0.354295	0.298215	0.284909	0.348988	0.335722	0.25896	0.361066	0.381549	0.39296	0.454382	0.452345	0.547657
675	0.253224	0.249243	0.237265	0.392381	0.175916	0.334302	0.332744	0.279138	0.24426	0.322591	0.334	0.356419	0.299333	0.285719	0.349676	0.337138	0.259791	0.36237	0.382131	0.392949	0.454221	0.451918	0.547503
676	0.254414	0.250971	0.238701	0.393603	0.176418	0.334588	0.332207	0.278952	0.244694	0.323709	0.334202	0.358587	0.300453	0.286623	0.350312	0.338728	0.260669	0.363663	0.382699	0.392884	0.453949	0.451323	0.547161
677	0.255605	0.2527	0.240138	0.394825	0.17692	0.334874	0.33167	0.278767	0.245129	0.324827	0.334405	0.360756	0.301573	0.287527	0.350948	0.340317	0.261546	0.364955	0.383268	0.392819	0.453676	0.450728	0.546819
678	0.256796	0.254429	0.241574	0.396047	0.177421	0.335161	0.331132	0.278581	0.245564	0.325945	0.334607	0.362925	0.302693	0.288431	0.351584	0.341906	0.262424	0.366248	0.383836	0.392754	0.453403	0.450132	0.546477
679	0.257986	0.256157	0.243011	0.397269	0.177923	0.335447	0.330595	0.278395	0.245998	0.327064	0.334809	0.365093	0.303813	0.289335	0.35222	0.343496	0.263301	0.36754	0.384404	0.392689	0.453131	0.449537	0.546135
680	0.25796	0.256618	0.243679	0.399133	0.178002	0.336042	0.33118	0.279242	0.246376	0.327433	0.335143	0.366637	0.304431	0.289765	0.354802	0.343178	0.263569	0.369775	0.38652	0.39492	0.45493	0.451824	0.548206
681	0.257308	0.256427	0.243951	0.401329	0.177864	0.336796	0.332343	0.28062	0.246725	0.327417	0.335546	0.367859	0.30479	0.28995	0.358387	0.341878	0.263523	0.372495	0.389433	0.398332	0.457797	0.455596	0.551519
682	0.256656	0.256235	0.244223	0.403524	0.177726	0.33755	0.333505	0.281998	0.247074	0.327401	0.335948	0.369081	0.305149	0.290134	0.361972	0.340578	0.263477	0.375214	0.392346	0.401745	0.460664	0.459368	0.554832
683	0.256004	0.256043	0.244496	0.405719	0.177588	0.338304	0.334668	0.283377	0.247422	0.327385	0.33635	0.370303	0.305509	0.290319	0.365557	0.339278	0.263431	0.377934	0.395258	0.405158	0.463531	0.46314	0.558146
684	0.255352	0.255852	0.244768	0.407914	0.177451	0.339059	0.33583	0.284755	0.247771	0.327369	0.336753	0.371524	0.305868	0.290504	0.369142	0.337978	0.263385	0.380654	0.398171	0.408571	0.466398	0.466912	0.561459
685	0.255159	0.256042	0.245421	0.409667	0.177668	0.339857	0.336964	0.286075	0.248319	0.327677	0.337704	0.372851	0.306483	0.291089	0.372182	0.337473	0.263718	0.382799	0.400514	0.411347	0.46863	0.469989	0.56407
686	0.255484	0.256662	0.246502	0.410921	0.178288	0.340704	0.338064	0.287329	0.249092	0.328351	0.339275	0.374297	0.307388	0.292125	0.374607	0.337865	0.264477	0.384295	0.402215	0.413403	0.470146	0.472281	0.565887
687	0.255809	0.257283	0.247584	0.412175	0.178907	0.341552	0.339165	0.288583	0.249865	0.329025	0.340846	0.375743	0.308293	0.293161	0.377033	0.338257	0.265236	0.385791	0.403916	0.415459	0.471662	0.474574	0.567705
688	0.256134	0.257904	0.248665	0.413429	0.179526	0.342399	0.340265	0.289837	0.250638	0.329698	0.342417	0.377189	0.309197	0.294196	0.379458	0.338649	0.265995	0.387288	0.405616	0.417516	0.473178	0.476866	0.569523
689	0.256459	0.258525	0.249747	0.414683	0.180145	0.343247	0.341365	0.291092	0.251411	0.330372	0.343988	0.378634	0.310102	0.295232	0.381883	0.339041	0.266754	0.388784	0.407317	0.419572	0.474693	0.479159	0.571341
690	0.257016	0.259245	0.251061	0.416324	0.180912	0.344197	0.342421	0.292218	0.252271	0.331105	0.345517	0.38018	0.311237	0.29637	0.384306	0.339619	0.267578	0.390598	0.409124	0.421431	0.476334	0.481268	0.573061
691	0.258166	0.260221	0.252973	0.418963	0.18206	0.345408	0.343359	0.293014	0.253355	0.331991	0.346938	0.381981	0.312965	0.297768	0.386725	0.340672	0.26857	0.393228	0.411206	0.422781	0.478298	0.482905	0.574532
692	0.259317	0.261197	0.254884	0.421602	0.183207	0.34662	0.344298	0.29381	0.254438	0.332877	0.348359	0.383781	0.314693	0.299166	0.389143	0.341725	0.269562	0.395857	0.413288	0.424131	0.480261	0.484542	0.576004
693	0.260467	0.262174	0.256796	0.424241	0.184355	0.347832	0.345236	0.294607	0.255522	0.333763	0.349781	0.385582	0.316421	0.300565	0.391561	0.342778	0.270554	0.398487	0.41537	0.425481	0.482224	0.486179	0.577475
694	0.261618	0.26315	0.258708	0.42688	0.185502	0.349044	0.346175	0.295403	0.256606	0.334648	0.351202	0.387383	0.318148	0.301963	0.39398	0.343831	0.271546	0.401117	0.417452	0.426831	0.484188	0.487816	0.578946
695	0.262738	0.264111	0.260591	0.429386	0.186629	0.350303	0.347194	0.296194	0.257695	0.335527	0.352637	0.389203	0.319878	0.303399	0.39646	0.344855	0.272524	0.403655	0.41948	0.428208	0.486172	0.489609	0.580468
696	0.263504	0.264907	0.262143	0.430359	0.18752	0.352097	0.349139	0.29692	0.258844	0.336322	0.354224	0.391241	0.321631	0.305258	0.399655	0.345536	0.273333	0.405138	0.420894	0.429893	0.48839	0.49319	0.582572
697	0.264271	0.265703	0.263695	0.431331	0.188411	0.353891	0.351084	0.297647	0.259993	0.337118	0.355811	0.39328	0.323384	0.307117	0.402849	0.346217	0.274142	0.406622	0.422307	0.431578	0.490609	0.49677	0.584676
698	0.265037	0.266499	0.265247	0.432304	0.189303	0.355685	0.35303	0.298373	0.261141	0.337913	0.357398	0.395318	0.325136	0.308976	0.406044	0.346898	0.27495	0.408105	0.423721	0.433263	0.492827	0.500351	0.58678
699	0.265804	0.267294	0.266798	0.433277	0.190194	0.357479	0.354975	0.2991	0.26229	0.338708	0.358985	0.397356	0.326889	0.310836	0.409238	0.347578	0.275759	0.409588	0.425135	0.434949	0.495046	0.503932	0.588885
700	0.26657	0.26809	0.26835	0.43425	0.191085	0.359273	0.356921	0.299826	0.263438	0.339504	0.360572	0.399395	0.328642	0.312695	0.412433	0.348259	0.276568	0.411072	0.426549	0.436634	0.497264	0.507513	0.590989

## Sheet: P_minutus_bucket
Wavelength	1	2	3	4	5	6	7
401	0.0131801	0.0132387	0.033597	0.0184566	0.0589769	0.0584933	0.0517794
402	0.0129232	0.0129977	0.0333223	0.0181569	0.0591161	0.0582456	0.0514914
403	0.0126663	0.0127568	0.0330475	0.0178573	0.0592553	0.0579979	0.0512034
404	0.0124094	0.0125159	0.0327727	0.0175576	0.0593945	0.0577502	0.0509154
405	0.0122411	0.0122981	0.0324927	0.0172644	0.0593043	0.0576189	0.0506442
406	0.012125	0.0120939	0.0322095	0.0169752	0.0590792	0.0575558	0.0503828
407	0.0120088	0.0118896	0.0319263	0.0166859	0.0588541	0.0574927	0.0501215
408	0.0118926	0.0116854	0.0316432	0.0163966	0.0586291	0.0574297	0.0498601
409	0.0117764	0.0114811	0.03136	0.0161073	0.058404	0.0573666	0.0495987
410	0.0116432	0.0113361	0.0311281	0.0158958	0.0583243	0.0572728	0.0493403
411	0.0115004	0.0112245	0.030925	0.015728	0.0583262	0.0571616	0.0490834
412	0.0113576	0.0111129	0.030722	0.0155602	0.0583282	0.0570504	0.0488265
413	0.0112148	0.0110013	0.0305189	0.0153924	0.0583301	0.0569393	0.0485697
414	0.011072	0.0108897	0.0303159	0.0152247	0.0583321	0.0568281	0.0483128
415	0.0109804	0.0108029	0.0301358	0.0150858	0.0582589	0.0567855	0.0481081
416	0.0109176	0.01073	0.0299686	0.0149631	0.0581434	0.0567816	0.0479327
417	0.0108549	0.0106572	0.0298015	0.0148405	0.058028	0.0567776	0.0477573
418	0.0107921	0.0105843	0.0296343	0.0147178	0.0579126	0.0567736	0.0475819
419	0.0107294	0.0105114	0.0294671	0.0145951	0.0577971	0.0567697	0.0474066
420	0.0106649	0.0104341	0.0292375	0.0144776	0.0576332	0.0566967	0.0471375
421	0.0105996	0.0103542	0.0289713	0.014363	0.0574408	0.0565833	0.0468134
422	0.0105342	0.0102743	0.0287051	0.0142484	0.0572484	0.0564698	0.0464893
423	0.0104688	0.0101944	0.0284388	0.0141339	0.057056	0.0563564	0.0461652
424	0.0104035	0.0101145	0.0281726	0.0140193	0.0568637	0.0562429	0.0458411
425	0.0102752	0.0100317	0.0279868	0.0139102	0.056843	0.0559912	0.0456403
426	0.0101085	0.0099471	0.0278503	0.0138044	0.0569275	0.0556548	0.0455151
427	0.00994181	0.00986252	0.0277137	0.0136985	0.057012	0.0553184	0.0453899
428	0.0097751	0.00977794	0.0275772	0.0135927	0.0570965	0.054982	0.0452646
429	0.00960838	0.00969336	0.0274407	0.0134869	0.0571811	0.0546455	0.0451394
430	0.00950293	0.00961716	0.0273125	0.0133835	0.0571916	0.0545279	0.0449774
431	0.00943664	0.00954632	0.0271895	0.0132815	0.0571548	0.05455	0.0447919
432	0.00937035	0.00947548	0.0270666	0.0131796	0.0571181	0.0545722	0.0446063
433	0.00930406	0.00940465	0.0269437	0.0130777	0.0570813	0.0545943	0.0444208
434	0.00923777	0.00933381	0.0268208	0.0129758	0.0570446	0.0546165	0.0442352
435	0.00917018	0.00927634	0.0267165	0.0128817	0.0569976	0.0545996	0.0441218
436	0.0091017	0.00922816	0.0266253	0.0127931	0.0569435	0.0545554	0.0440584
437	0.00903321	0.00917997	0.026534	0.0127045	0.0568895	0.0545113	0.043995
438	0.00896473	0.00913179	0.0264427	0.0126159	0.0568354	0.0544671	0.0439317
439	0.00889624	0.00908361	0.0263514	0.0125273	0.0567814	0.054423	0.0438683
440	0.00883128	0.00905008	0.0262964	0.0124576	0.0567715	0.0543886	0.0438362
441	0.00876898	0.0090276	0.0262689	0.0124023	0.056795	0.0543616	0.0438277
442	0.00870667	0.00900512	0.0262413	0.0123469	0.0568186	0.0543346	0.0438191
443	0.00864437	0.00898264	0.0262137	0.0122916	0.0568421	0.0543076	0.0438105
444	0.00858206	0.00896016	0.0261861	0.0122362	0.0568656	0.0542805	0.043802
445	0.00852443	0.00894098	0.0261539	0.0121963	0.0568681	0.0543143	0.043791
446	0.00847061	0.00892448	0.026118	0.0121689	0.0568533	0.0543977	0.0437781
447	0.0084168	0.00890799	0.0260821	0.0121415	0.0568386	0.0544811	0.0437652
448	0.00836298	0.0088915	0.0260462	0.0121141	0.0568238	0.0545645	0.0437523
449	0.00830917	0.008875	0.0260104	0.0120867	0.0568091	0.054648	0.0437395
450	0.00826326	0.00886063	0.0259878	0.0120502	0.0567858	0.0547042	0.043733
451	0.00822436	0.00884814	0.025977	0.0120057	0.0567549	0.0547363	0.0437323
452	0.00818546	0.00883566	0.0259661	0.0119611	0.0567241	0.0547684	0.0437315
453	0.00814655	0.00882317	0.0259553	0.0119165	0.0566932	0.0548005	0.0437308
454	0.00810765	0.00881068	0.0259445	0.011872	0.0566624	0.0548326	0.04373
455	0.00808373	0.0088056	0.0259345	0.0118345	0.056606	0.0548625	0.0437223
456	0.00807478	0.00880794	0.0259252	0.0118041	0.0565241	0.0548901	0.0437076
457	0.00806583	0.00881028	0.025916	0.0117737	0.0564422	0.0549178	0.0436928
458	0.00805688	0.00881262	0.0259067	0.0117434	0.0563603	0.0549455	0.0436781
459	0.00804793	0.00881496	0.0258975	0.011713	0.0562784	0.0549732	0.0436633
460	0.00802586	0.00882106	0.0258942	0.0116978	0.0562316	0.0550079	0.0436859
461	0.00798839	0.00883155	0.025898	0.0117005	0.0562259	0.0550509	0.0437524
462	0.00795092	0.00884205	0.0259018	0.0117032	0.0562202	0.055094	0.0438189
463	0.00791344	0.00885255	0.0259057	0.011706	0.0562145	0.055137	0.0438854
464	0.00787597	0.00886305	0.0259095	0.0117087	0.0562089	0.05518	0.0439519
465	0.00783471	0.00887571	0.0259242	0.0117076	0.0562336	0.0552357	0.0440098
466	0.00778843	0.00889124	0.0259534	0.0117017	0.0562987	0.055308	0.0440563
467	0.00774215	0.00890677	0.0259826	0.0116957	0.0563639	0.0553804	0.0441028
468	0.00769587	0.0089223	0.0260118	0.0116898	0.056429	0.0554528	0.0441493
469	0.00764959	0.00893782	0.026041	0.0116838	0.0564941	0.0555252	0.0441958
470	0.00761713	0.00895601	0.0260652	0.0116798	0.0565318	0.0556154	0.0442508
471	0.00760628	0.00897836	0.0260817	0.0116789	0.0565265	0.0557337	0.044319
472	0.00759542	0.00900071	0.0260981	0.011678	0.0565212	0.0558519	0.0443873
473	0.00758457	0.00902306	0.0261145	0.011677	0.0565159	0.0559701	0.0444556
474	0.00757372	0.0090454	0.026131	0.0116761	0.0565106	0.0560883	0.0445238
475	0.00757618	0.00907142	0.026156	0.0116726	0.0564791	0.0561841	0.0445897
476	0.00760447	0.00910457	0.0261976	0.011664	0.0563967	0.0562365	0.0446511
477	0.00763277	0.00913772	0.0262392	0.0116554	0.0563143	0.0562889	0.0447124
478	0.00766107	0.00917086	0.0262808	0.0116468	0.0562318	0.0563413	0.0447738
479	0.00768936	0.00920401	0.0263224	0.0116382	0.0561494	0.0563936	0.0448351
480	0.00769862	0.00923278	0.026345	0.0116391	0.0560895	0.0564203	0.0448818
481	0.00766128	0.00925083	0.0263211	0.0116629	0.0560846	0.0563841	0.0448924
482	0.00762393	0.00926887	0.0262972	0.0116867	0.0560798	0.0563478	0.044903
483	0.00758658	0.00928692	0.0262733	0.0117106	0.0560749	0.0563116	0.0449136
484	0.00754924	0.00930497	0.0262493	0.0117344	0.0560701	0.0562753	0.0449242
485	0.00751729	0.00932662	0.026236	0.0117508	0.0560714	0.056273	0.0449548
486	0.00750243	0.00935968	0.0262563	0.0117437	0.0560922	0.0563782	0.0450486
487	0.00748758	0.00939274	0.0262765	0.0117366	0.056113	0.0564835	0.0451424
488	0.00747272	0.0094258	0.0262967	0.0117295	0.0561339	0.0565887	0.0452362
489	0.00745787	0.00945885	0.026317	0.0117225	0.0561547	0.056694	0.0453299
490	0.0074459	0.0094933	0.026335	0.0117155	0.0561625	0.0568099	0.0454205
491	0.00744629	0.00953366	0.0263438	0.011709	0.0561148	0.0569716	0.045497
492	0.00744667	0.00957401	0.0263526	0.0117025	0.0560671	0.0571333	0.0455735
493	0.00744706	0.00961437	0.0263614	0.0116961	0.0560194	0.057295	0.0456501
494	0.00744744	0.00965472	0.0263702	0.0116896	0.0559718	0.0574567	0.0457266
495	0.00744693	0.00969607	0.0263777	0.0116833	0.0559335	0.0576164	0.0458066
496	0.00744042	0.00974402	0.0263762	0.0116779	0.0559582	0.0577626	0.0459096
497	0.00743392	0.00979197	0.0263747	0.0116724	0.0559828	0.0579089	0.0460126
498	0.00742741	0.00983992	0.0263732	0.011667	0.0560075	0.0580552	0.0461157
499	0.00742091	0.00988787	0.0263717	0.0116616	0.0560322	0.0582014	0.0462187
500	0.00741633	0.00993739	0.0263699	0.0116551	0.0560512	0.0583516	0.046325
501	0.00743737	0.0100078	0.0263644	0.0116343	0.0559952	0.0585535	0.0464744
502	0.00745841	0.0100782	0.0263589	0.0116135	0.0559392	0.0587554	0.0466239
503	0.00747945	0.0101487	0.0263533	0.0115927	0.0558832	0.0589573	0.0467734
504	0.00750049	0.0102191	0.0263478	0.011572	0.0558272	0.0591591	0.0469228
505	0.00752153	0.0102895	0.0263423	0.0115512	0.0557713	0.059361	0.0470723
506	0.0075337	0.0103868	0.0263888	0.0116101	0.0557735	0.0595937	0.0473651
507	0.00754586	0.0104842	0.0264353	0.0116691	0.0557758	0.0598264	0.0476579
508	0.00755802	0.0105815	0.0264819	0.011728	0.0557781	0.0600591	0.0479507
509	0.00757019	0.0106789	0.0265284	0.011787	0.0557804	0.0602918	0.0482436
510	0.00758235	0.0107762	0.026575	0.0118459	0.0557827	0.0605245	0.0485364
511	0.00756794	0.0108741	0.0266227	0.0119497	0.0559112	0.0607495	0.0489205
512	0.00755154	0.010972	0.0266705	0.0120569	0.0560492	0.0609739	0.0493115
513	0.00753513	0.01107	0.0267183	0.012164	0.0561872	0.0611983	0.0497026
514	0.00751873	0.0111679	0.0267661	0.0122712	0.0563252	0.0614227	0.0500936
515	0.00750232	0.0112658	0.0268139	0.0123784	0.0564632	0.061647	0.0504846
516	0.00751199	0.0113594	0.0268709	0.0124491	0.0565121	0.0618388	0.050852
517	0.0075259	0.0114522	0.0269295	0.012514	0.0565465	0.0620253	0.0512155
518	0.00753981	0.011545	0.026988	0.0125788	0.0565809	0.0622118	0.051579
519	0.00755372	0.0116378	0.0270465	0.0126437	0.0566153	0.0623983	0.0519425
520	0.00756763	0.0117307	0.0271051	0.0127085	0.0566497	0.0625848	0.0523059
521	0.00759714	0.0118388	0.0271596	0.0127914	0.0567284	0.0628343	0.0527109
522	0.00763104	0.0119512	0.0272129	0.0128794	0.0568196	0.0631016	0.0531274
523	0.00766495	0.0120637	0.0272662	0.0129673	0.0569107	0.0633689	0.053544
524	0.00769886	0.0121761	0.0273195	0.0130553	0.0570019	0.0636362	0.0539606
525	0.00773276	0.0122885	0.0273728	0.0131433	0.057093	0.0639035	0.0543772
526	0.0077668	0.0124024	0.0274051	0.0132211	0.0571302	0.0640593	0.0547853
527	0.00780089	0.0125168	0.0274283	0.0132945	0.0571443	0.0641672	0.0551898
528	0.00783497	0.0126313	0.0274515	0.0133679	0.0571583	0.0642752	0.0555943
529	0.00786906	0.0127457	0.0274747	0.0134413	0.0571724	0.0643831	0.0559988
530	0.00790315	0.0128602	0.0274979	0.0135147	0.0571864	0.064491	0.0564033
531	0.00792522	0.0129944	0.02754	0.0136034	0.057282	0.0646531	0.0568742
532	0.00793993	0.0131408	0.0275938	0.0137016	0.0574275	0.0648483	0.0573859
533	0.00795463	0.0132872	0.0276476	0.0137997	0.0575729	0.0650436	0.0578975
534	0.00796934	0.0134336	0.0277014	0.0138978	0.0577184	0.0652388	0.0584091
535	0.00798404	0.01358	0.0277552	0.013996	0.0578639	0.0654341	0.0589208
536	0.00799906	0.0137315	0.0278007	0.0140968	0.0580152	0.0655828	0.0593951
537	0.00801435	0.0138877	0.0278389	0.0142	0.0581717	0.0656904	0.0598364
538	0.00802964	0.0140438	0.0278771	0.0143032	0.0583282	0.065798	0.0602777
539	0.00804493	0.0142	0.0279153	0.0144064	0.0584847	0.0659055	0.060719
540	0.00806022	0.0143562	0.0279535	0.0145096	0.0586412	0.0660131	0.0611602
541	0.00807807	0.0145202	0.0280057	0.0146131	0.0588347	0.0661602	0.0616459
542	0.0080992	0.0146941	0.0280758	0.014717	0.0590754	0.0663577	0.0621881
543	0.00812032	0.0148681	0.0281459	0.0148209	0.059316	0.0665551	0.0627303
544	0.00814144	0.0150421	0.0282159	0.0149248	0.0595567	0.0667525	0.0632724
545	0.00816256	0.0152161	0.028286	0.0150287	0.0597973	0.06695	0.0638146
546	0.0081903	0.0153993	0.0283585	0.0151377	0.0600686	0.0671495	0.0643673
547	0.00823033	0.0155995	0.0284354	0.0152564	0.0603968	0.0673529	0.0649396
548	0.00827035	0.0157997	0.0285123	0.015375	0.0607249	0.0675564	0.0655118
549	0.00831038	0.0159999	0.0285892	0.0154936	0.0610531	0.0677598	0.0660841
550	0.0083504	0.0162002	0.0286661	0.0156122	0.0613813	0.0679632	0.0666563
551	0.00838601	0.0164008	0.0287372	0.0157289	0.0617077	0.06814	0.06719
552	0.00840837	0.0166027	0.0287911	0.0158396	0.0620288	0.0682369	0.067608
553	0.00843073	0.0168047	0.0288449	0.0159502	0.0623499	0.0683337	0.0680259
554	0.00845309	0.0170066	0.0288987	0.0160609	0.0626709	0.0684306	0.0684439
555	0.00847545	0.0172085	0.0289526	0.0161716	0.062992	0.0685274	0.0688618
556	0.00850051	0.0174132	0.0290083	0.0162791	0.0633237	0.0686097	0.0692882
557	0.0085409	0.0176336	0.0290748	0.0163687	0.0637153	0.0686095	0.0697624
558	0.00858128	0.0178539	0.0291414	0.0164583	0.064107	0.0686094	0.0702367
559	0.00862166	0.0180743	0.0292079	0.0165478	0.0644987	0.0686092	0.0707109
560	0.00866204	0.0182946	0.0292744	0.0166374	0.0648903	0.068609	0.0711851
561	0.00870203	0.0185153	0.0293409	0.0167287	0.0652866	0.0686097	0.0716607
562	0.00873439	0.0187428	0.0294079	0.0168526	0.0657695	0.068626	0.0721624
563	0.00876675	0.0189703	0.0294749	0.0169765	0.0662525	0.0686422	0.0726641
564	0.00879912	0.0191978	0.0295419	0.0171004	0.0667355	0.0686585	0.0731658
565	0.00883148	0.0194253	0.029609	0.0172242	0.0672184	0.0686748	0.0736676
566	0.00886384	0.0196528	0.029676	0.0173481	0.0677014	0.068691	0.0741693
567	0.00890497	0.0198903	0.0297353	0.0174704	0.0682288	0.068711	0.0746429
568	0.00894665	0.0201284	0.0297942	0.0175926	0.068759	0.0687311	0.0751146
569	0.00898834	0.0203665	0.0298531	0.0177149	0.0692892	0.0687513	0.0755864
570	0.00903002	0.0206046	0.029912	0.0178371	0.0698194	0.0687715	0.0760582
571	0.0090717	0.0208428	0.0299709	0.0179593	0.0703496	0.0687916	0.07653
572	0.00913973	0.0211019	0.0300696	0.0180979	0.0709071	0.0688785	0.0770666
573	0.00921315	0.0213655	0.0301765	0.0182398	0.0714702	0.068979	0.0776164
574	0.00928657	0.021629	0.0302834	0.0183818	0.0720333	0.0690796	0.0781663
575	0.00935999	0.0218925	0.0303903	0.0185237	0.0725964	0.0691801	0.0787162
576	0.00943341	0.022156	0.0304972	0.0186657	0.0731595	0.0692806	0.079266
577	0.00950699	0.0223979	0.0305705	0.0187806	0.0735872	0.0693726	0.0796984
578	0.00958065	0.0226311	0.03063	0.0188846	0.0739597	0.0694611	0.0800827
579	0.0096543	0.0228643	0.0306895	0.0189885	0.0743322	0.0695497	0.080467
580	0.00972796	0.0230975	0.030749	0.0190924	0.0747048	0.0696382	0.0808513
581	0.00980161	0.0233307	0.0308086	0.0191963	0.0750773	0.0697267	0.0812356
582	0.00986002	0.0236043	0.0309072	0.0193404	0.075516	0.0698108	0.0816742
583	0.00990782	0.023906	0.031033	0.0195124	0.0760007	0.0698919	0.0821506
584	0.00995563	0.0242078	0.0311588	0.0196843	0.0764854	0.069973	0.082627
585	0.0100034	0.0245095	0.0312846	0.0198563	0.0769701	0.0700541	0.0831033
586	0.0100512	0.0248113	0.0314104	0.0200283	0.0774548	0.0701352	0.0835797
587	0.0101147	0.0250988	0.0315326	0.0202003	0.0778809	0.0702209	0.0840406
588	0.0101957	0.0253703	0.0316506	0.0203724	0.0782408	0.0703116	0.0844842
589	0.0102768	0.0256419	0.0317687	0.0205445	0.0786007	0.0704024	0.0849277
590	0.0103579	0.0259134	0.0318867	0.0207166	0.0789606	0.0704931	0.0853712
591	0.0104389	0.0261849	0.0320048	0.0208887	0.0793205	0.0705839	0.0858147
592	0.0105251	0.0264467	0.0321084	0.0210552	0.0796826	0.0706982	0.086196
593	0.0106208	0.0266905	0.0321851	0.0212112	0.080049	0.0708562	0.0864618
594	0.0107165	0.0269343	0.0322618	0.0213673	0.0804153	0.0710143	0.0867277
595	0.0108122	0.0271781	0.0323385	0.0215233	0.0807816	0.0711723	0.0869935
596	0.0109079	0.0274219	0.0324152	0.0216794	0.081148	0.0713303	0.0872593
597	0.0110044	0.0276714	0.0325055	0.021836	0.0815088	0.0715073	0.087565
598	0.0111034	0.0279409	0.0326439	0.0219948	0.0818502	0.0717515	0.088012
599	0.0112024	0.0282105	0.0327822	0.0221537	0.0821917	0.0719956	0.088459
600	0.0113014	0.02848	0.0329206	0.0223125	0.0825331	0.0722397	0.088906
601	0.0114004	0.0287496	0.033059	0.0224714	0.0828745	0.0724839	0.0893531
602	0.0114989	0.0290171	0.0331935	0.0226297	0.0832148	0.0727222	0.0897939
603	0.0115915	0.0292617	0.0332831	0.022782	0.0835413	0.0728937	0.0901638
604	0.011684	0.0295063	0.0333728	0.0229343	0.0838679	0.0730652	0.0905338
605	0.0117766	0.0297509	0.0334625	0.0230866	0.0841944	0.0732368	0.0909037
606	0.0118691	0.0299955	0.0335522	0.023239	0.0845209	0.0734083	0.0912736
607	0.0119617	0.0302401	0.0336419	0.0233913	0.0848475	0.0735798	0.0916435
608	0.0120523	0.0304482	0.0337072	0.0235141	0.0850967	0.0736835	0.091703
609	0.0121428	0.0306543	0.0337713	0.0236353	0.0853418	0.0737835	0.091746
610	0.0122333	0.0308603	0.0338354	0.0237566	0.0855869	0.0738836	0.0917891
611	0.0123239	0.0310664	0.0338995	0.0238778	0.085832	0.0739836	0.0918322
612	0.0124144	0.0312725	0.0339636	0.0239991	0.0860771	0.0740837	0.0918753
613	0.0125085	0.0314728	0.034022	0.0240869	0.0861879	0.0741273	0.0919296
614	0.0126034	0.0316717	0.0340792	0.0241669	0.0862672	0.0741576	0.0919864
615	0.0126983	0.0318706	0.0341363	0.0242469	0.0863465	0.074188	0.0920433
616	0.0127932	0.0320696	0.0341935	0.0243269	0.0864257	0.0742184	0.0921002
617	0.0128881	0.0322685	0.0342507	0.0244069	0.086505	0.0742487	0.092157
618	0.0129805	0.0324571	0.0342962	0.0245139	0.0866043	0.074254	0.0922632
619	0.0130715	0.0326405	0.0343359	0.0246349	0.0867138	0.0742464	0.0923948
620	0.0131626	0.0328238	0.0343755	0.0247559	0.0868233	0.0742388	0.0925264
621	0.0132536	0.0330071	0.0344151	0.0248769	0.0869329	0.0742312	0.0926581
622	0.0133447	0.0331905	0.0344547	0.0249979	0.0870424	0.0742236	0.0927897
623	0.0134337	0.0333552	0.0344641	0.0251204	0.0871286	0.0741767	0.0927994
624	0.0135209	0.0335029	0.0344455	0.0252441	0.0871933	0.0740935	0.0926967
625	0.0136081	0.0336505	0.034427	0.0253678	0.087258	0.0740103	0.0925939
626	0.0136953	0.0337981	0.0344084	0.0254916	0.0873227	0.0739271	0.0924912
627	0.0137824	0.0339458	0.0343898	0.0256153	0.0873874	0.073844	0.0923885
628	0.0138755	0.0341253	0.0343921	0.0257643	0.0875194	0.073812	0.092399
629	0.013979	0.0343616	0.0344315	0.0259581	0.0877711	0.0738713	0.0926107
630	0.0140824	0.0345979	0.0344708	0.026152	0.0880228	0.0739305	0.0928225
631	0.0141859	0.0348343	0.0345102	0.0263458	0.0882744	0.0739897	0.0930343
632	0.0142893	0.0350706	0.0345495	0.0265397	0.0885261	0.0740489	0.093246
633	0.0143952	0.0353182	0.0345986	0.0267458	0.0888007	0.0741606	0.0935082
634	0.0145099	0.0356082	0.0346839	0.0269983	0.0891617	0.0744694	0.0939598
635	0.0146246	0.0358983	0.0347693	0.0272507	0.0895226	0.0747783	0.0944115
636	0.0147393	0.0361883	0.0348547	0.0275031	0.0898835	0.0750871	0.0948632
637	0.014854	0.0364784	0.03494	0.0277556	0.0902444	0.075396	0.0953149
638	0.0149695	0.0367682	0.0350238	0.0280092	0.0906043	0.0757045	0.0957596
639	0.0150991	0.0370526	0.0350778	0.0282864	0.0909447	0.0760075	0.0960712
640	0.0152287	0.0373371	0.0351318	0.0285635	0.0912852	0.0763105	0.0963829
641	0.0153583	0.0376216	0.0351858	0.0288406	0.0916256	0.0766135	0.0966946
642	0.0154879	0.0379061	0.0352398	0.0291177	0.0919661	0.0769165	0.0970062
643	0.0156175	0.0381905	0.0352938	0.0293948	0.0923065	0.0772194	0.0973179
644	0.0157909	0.0385696	0.0354522	0.0297747	0.092779	0.0776658	0.0978429
645	0.0159698	0.0389604	0.0356235	0.0301673	0.0932679	0.0781298	0.0983943
646	0.0161486	0.0393512	0.0357947	0.03056	0.0937567	0.0785938	0.0989456
647	0.0163275	0.039742	0.035966	0.0309526	0.0942456	0.0790578	0.099497
648	0.0165063	0.0401328	0.0361373	0.0313452	0.0947345	0.0795219	0.100048
649	0.0166966	0.0405694	0.0362995	0.0317635	0.0952982	0.0800669	0.100627
650	0.0168911	0.041023	0.0364584	0.0321914	0.0958896	0.0806418	0.101215
651	0.0170857	0.0414766	0.0366173	0.0326193	0.0964811	0.0812168	0.101803
652	0.0172802	0.0419302	0.0367761	0.0330471	0.0970725	0.0817918	0.102391
653	0.0174748	0.0423838	0.036935	0.033475	0.097664	0.0823667	0.102979
654	0.0177456	0.0429066	0.0371877	0.0339109	0.0982859	0.0831498	0.103777
655	0.0180762	0.0434838	0.037514	0.0343532	0.0989316	0.0840964	0.104741
656	0.0184069	0.044061	0.0378404	0.0347954	0.0995774	0.085043	0.105705
657	0.0187376	0.0446381	0.0381667	0.0352377	0.100223	0.0859896	0.106668
658	0.0190682	0.0452153	0.0384931	0.03568	0.100869	0.0869362	0.107632
659	0.019416	0.0458128	0.0388526	0.0361831	0.101571	0.0879488	0.108575
660	0.0197906	0.046442	0.039264	0.0367814	0.102361	0.0890648	0.109487
661	0.0201653	0.0470712	0.0396754	0.0373797	0.103151	0.0901808	0.110398
662	0.0205399	0.0477004	0.0400868	0.037978	0.103942	0.0912967	0.111309
663	0.0209145	0.0483296	0.0404982	0.0385764	0.104732	0.0924127	0.112221
664	0.0213073	0.0489891	0.0409645	0.0392201	0.105552	0.0936002	0.113165
665	0.0217684	0.0497625	0.0416374	0.0400349	0.106483	0.0950564	0.114234
666	0.0222295	0.050536	0.0423104	0.0408497	0.107415	0.0965127	0.115303
667	0.0226906	0.0513095	0.0429833	0.0416644	0.108346	0.0979689	0.116371
668	0.0231517	0.052083	0.0436563	0.0424792	0.109278	0.0994252	0.11744
669	0.0236156	0.052862	0.0443387	0.0433035	0.110211	0.100894	0.118511
670	0.0241722	0.0538173	0.0453281	0.0444351	0.111195	0.102758	0.119643
671	0.0247288	0.0547726	0.0463175	0.0455667	0.112179	0.104622	0.120774
672	0.0252854	0.0557279	0.0473069	0.0466982	0.113163	0.106487	0.121906
673	0.0258419	0.0566832	0.0482963	0.0478298	0.114147	0.108351	0.123038
674	0.0263985	0.0576385	0.0492857	0.0489614	0.115131	0.110216	0.12417
675	0.0270982	0.0587537	0.0506586	0.0502447	0.116155	0.112376	0.125528
676	0.0278232	0.0598971	0.0520992	0.0515548	0.117185	0.114588	0.126926
677	0.0285482	0.0610404	0.0535399	0.0528649	0.118215	0.1168	0.128324
678	0.0292732	0.0621838	0.0549805	0.0541751	0.119246	0.119012	0.129722
679	0.0299982	0.0633272	0.0564211	0.0554852	0.120276	0.121224	0.13112
680	0.0306548	0.064436	0.0579402	0.0568662	0.121424	0.123508	0.13203
681	0.031276	0.065527	0.0594996	0.0582838	0.122633	0.125828	0.132688
682	0.0318972	0.066618	0.061059	0.0597014	0.123842	0.128149	0.133347
683	0.0325185	0.067709	0.0626184	0.061119	0.125051	0.130469	0.134005
684	0.0331397	0.0688	0.0641778	0.0625366	0.12626	0.132789	0.134663
685	0.0338121	0.0699111	0.0657243	0.0638967	0.127336	0.135028	0.135461
686	0.0345424	0.071045	0.0672562	0.0651921	0.128261	0.137175	0.136415
687	0.0352726	0.0721788	0.068788	0.0664874	0.129186	0.139321	0.13737
688	0.0360028	0.0733127	0.0703199	0.0677827	0.130111	0.141468	0.138324
689	0.0367331	0.0744465	0.0718518	0.0690781	0.131036	0.143615	0.139278
690	0.0374932	0.0756196	0.0733854	0.070361	0.131955	0.145799	0.140239
691	0.0383303	0.0768937	0.0749234	0.0716123	0.132858	0.148079	0.141216
692	0.0391674	0.0781677	0.0764615	0.0728636	0.133761	0.15036	0.142193
693	0.0400045	0.0794418	0.0779995	0.0741149	0.134664	0.15264	0.14317
694	0.0408416	0.0807158	0.0795375	0.0753661	0.135567	0.154921	0.144147
695	0.0416779	0.0819932	0.0810731	0.0766175	0.136464	0.157158	0.14511
696	0.0425053	0.083309	0.0825806	0.0778699	0.137297	0.158897	0.1459
697	0.0433328	0.0846248	0.0840881	0.0791223	0.13813	0.160636	0.14669
698	0.0441602	0.0859405	0.0855956	0.0803747	0.138964	0.162376	0.14748
699	0.0449876	0.0872563	0.0871031	0.0816271	0.139797	0.164115	0.14827
700	0.045815	0.0885721	0.0886106	0.0828795	0.14063	0.165854	0.14906

## Sheet: P_sayi_sargassum
Wavelength	1	2	3	4	5	6	7	8
401	0.0506423	0.0582489	0.0363311	0.033906	0.06471	0.0501879	0.0637839	0.045201
402	0.0511299	0.0577701	0.0362688	0.0335083	0.0646918	0.0498607	0.0635352	0.0449684
403	0.0516174	0.0572912	0.0362064	0.0331107	0.0646735	0.0495335	0.0632865	0.0447358
404	0.052105	0.0568123	0.036144	0.0327131	0.0646553	0.0492063	0.0630379	0.0445032
405	0.0524186	0.0564965	0.0361182	0.0323765	0.0644901	0.0487622	0.0625787	0.0442758
406	0.05263	0.0562764	0.0361139	0.0320759	0.0642385	0.0482494	0.0619958	0.0440515
407	0.0528414	0.0560563	0.0361096	0.0317752	0.0639869	0.0477366	0.0614129	0.0438272
408	0.0530528	0.0558363	0.0361053	0.0314745	0.0637354	0.0472238	0.06083	0.0436029
409	0.0532642	0.0556162	0.036101	0.0311738	0.0634838	0.046711	0.0602471	0.0433786
410	0.05366	0.0553868	0.0360964	0.0310084	0.0633923	0.0464105	0.0599291	0.0432234
411	0.0541597	0.0551522	0.0360915	0.0309191	0.0633909	0.0462293	0.0597601	0.043107
412	0.0546593	0.0549176	0.0360866	0.0308298	0.0633894	0.0460482	0.0595911	0.0429907
413	0.0551589	0.0546829	0.0360817	0.0307404	0.0633879	0.0458671	0.0594221	0.0428743
414	0.0556585	0.0544483	0.0360769	0.0306511	0.0633865	0.045686	0.0592531	0.0427579
415	0.055901	0.0542787	0.0360695	0.030525	0.06337	0.0455106	0.0590609	0.0426403
416	0.0559989	0.0541457	0.0360608	0.0303782	0.0633451	0.0453385	0.0588557	0.0425221
417	0.0560968	0.0540127	0.0360521	0.0302314	0.0633202	0.0451664	0.0586505	0.0424038
418	0.0561946	0.0538796	0.0360434	0.0300847	0.0632953	0.0449943	0.0584453	0.0422856
419	0.0562925	0.0537466	0.0360347	0.0299379	0.0632704	0.0448223	0.0582401	0.0421673
420	0.0565222	0.0534877	0.0359916	0.0297443	0.0633781	0.0447633	0.0582676	0.042052
421	0.0568293	0.0531549	0.0359284	0.0295232	0.0635635	0.0447708	0.0584317	0.0419385
422	0.0571363	0.0528221	0.0358652	0.0293022	0.0637489	0.0447783	0.0585959	0.041825
423	0.0574434	0.0524893	0.035802	0.0290811	0.0639344	0.0447858	0.0587601	0.0417115
424	0.0577505	0.0521566	0.0357388	0.02886	0.0641198	0.0447934	0.0589243	0.041598
425	0.0580498	0.0517635	0.0356559	0.0284764	0.0641975	0.0446193	0.058902	0.0411406
426	0.0583444	0.0513336	0.035561	0.0279933	0.0642092	0.044334	0.0587653	0.0404724
427	0.0586391	0.0509037	0.0354661	0.0275101	0.0642208	0.0440488	0.0586286	0.0398042
428	0.0589337	0.0504738	0.0353712	0.0270269	0.0642325	0.0437635	0.0584919	0.039136
429	0.0592283	0.0500439	0.0352762	0.0265437	0.0642441	0.0434782	0.0583553	0.0384678
430	0.0594111	0.0496671	0.0352463	0.0261116	0.0641354	0.0431553	0.058163	0.0379511
431	0.0595225	0.0493243	0.035258	0.0257123	0.0639496	0.0428083	0.0579352	0.0375312
432	0.0596339	0.0489814	0.0352697	0.0253129	0.0637638	0.0424614	0.0577073	0.0371113
433	0.0597453	0.0486385	0.0352814	0.0249136	0.0635781	0.0421145	0.0574795	0.0366914
434	0.0598567	0.0482956	0.0352931	0.0245142	0.0633923	0.0417675	0.0572517	0.0362715
435	0.0601982	0.0481301	0.0353489	0.0243438	0.0634239	0.0416378	0.0572067	0.0361366
436	0.0606997	0.0480877	0.0354355	0.0243325	0.0636066	0.0416591	0.0572888	0.0361997
437	0.0612012	0.0480453	0.035522	0.0243211	0.0637893	0.0416804	0.0573709	0.0362628
438	0.0617026	0.048003	0.0356085	0.0243098	0.0639719	0.0417017	0.057453	0.0363259
439	0.0622041	0.0479606	0.0356951	0.0242984	0.0641546	0.041723	0.0575351	0.036389
440	0.0628531	0.0480018	0.0358058	0.0243691	0.064393	0.0417962	0.0576953	0.0365848
441	0.0636134	0.0481061	0.0359348	0.0245015	0.0646735	0.0419085	0.0579146	0.0368806
442	0.0643737	0.0482104	0.0360638	0.0246339	0.0649539	0.0420209	0.0581339	0.0371764
443	0.065134	0.0483147	0.0361928	0.0247664	0.0652343	0.0421332	0.0583532	0.0374722
444	0.0658943	0.048419	0.0363218	0.0248988	0.0655147	0.0422456	0.0585724	0.037768
445	0.0666378	0.0484315	0.03644	0.0249973	0.0658028	0.0423405	0.0587849	0.03802
446	0.0673676	0.0483689	0.0365495	0.0250681	0.066097	0.0424212	0.0589918	0.0382361
447	0.0680973	0.0483063	0.0366591	0.025139	0.0663913	0.0425019	0.0591988	0.0384523
448	0.068827	0.0482437	0.0367686	0.0252098	0.0666856	0.0425826	0.0594057	0.0386684
449	0.0695567	0.0481811	0.0368781	0.0252806	0.0669799	0.0426633	0.0596126	0.0388845
450	0.0701573	0.0481826	0.0369539	0.0253622	0.067183	0.0427082	0.0597382	0.039093
451	0.0706433	0.048241	0.0369998	0.0254535	0.0673054	0.0427214	0.0597917	0.0392946
452	0.0711293	0.0482994	0.0370457	0.0255448	0.0674278	0.0427346	0.0598452	0.0394963
453	0.0716154	0.0483578	0.0370916	0.025636	0.0675502	0.0427477	0.0598987	0.0396979
454	0.0721014	0.0484162	0.0371375	0.0257273	0.0676726	0.0427609	0.0599522	0.0398996
455	0.0725283	0.0484533	0.037184	0.0258291	0.0677429	0.0427536	0.0600408	0.0401489
456	0.0728961	0.0484692	0.0372312	0.0259413	0.0677613	0.0427257	0.0601644	0.0404459
457	0.073264	0.048485	0.0372783	0.0260536	0.0677797	0.0426978	0.060288	0.040743
458	0.0736318	0.0485009	0.0373254	0.0261658	0.0677981	0.04267	0.0604117	0.04104
459	0.0739996	0.0485167	0.0373725	0.0262781	0.0678165	0.0426421	0.0605353	0.041337
460	0.0745304	0.0485631	0.0374407	0.0264057	0.0680036	0.0427496	0.0608095	0.0415984
461	0.0752525	0.0486454	0.0375338	0.0265512	0.0683887	0.0430159	0.0612606	0.041818
462	0.0759747	0.0487277	0.0376269	0.0266968	0.0687739	0.0432823	0.0617116	0.0420377
463	0.0766968	0.0488099	0.0377199	0.0268424	0.069159	0.0435487	0.0621627	0.0422573
464	0.0774189	0.0488922	0.037813	0.026988	0.0695441	0.043815	0.0626137	0.0424769
465	0.0781876	0.0489697	0.0379303	0.0271445	0.0699307	0.0440512	0.063047	0.042706
466	0.079018	0.049041	0.0380798	0.0273153	0.0703192	0.0442472	0.0634566	0.0429477
467	0.0798484	0.0491123	0.0382292	0.0274861	0.0707077	0.0444433	0.0638662	0.0431895
468	0.0806788	0.0491835	0.0383787	0.027657	0.0710962	0.0446393	0.0642759	0.0434312
469	0.0815091	0.0492548	0.0385282	0.0278278	0.0714847	0.0448354	0.0646855	0.043673
470	0.0823168	0.0493421	0.0386803	0.0279996	0.0718329	0.0450351	0.0650405	0.0439355
471	0.0830889	0.0494546	0.0388365	0.028173	0.0721183	0.0452407	0.0653102	0.0442305
472	0.083861	0.049567	0.0389927	0.0283463	0.0724036	0.0454463	0.0655799	0.0445255
473	0.0846332	0.0496795	0.0391489	0.0285197	0.0726889	0.0456518	0.0658495	0.0448205
474	0.0854053	0.0497919	0.0393051	0.028693	0.0729743	0.0458574	0.0661192	0.0451156
475	0.0859752	0.0499236	0.0394569	0.0288556	0.0731646	0.0459902	0.0663201	0.0454446
476	0.0861528	0.0500925	0.0396003	0.0289972	0.0731705	0.0459815	0.0663877	0.0458396
477	0.0863303	0.0502614	0.0397436	0.0291387	0.0731764	0.0459728	0.0664552	0.0462347
478	0.0865079	0.0504303	0.039887	0.0292803	0.0731823	0.0459641	0.0665228	0.0466297
479	0.0866854	0.0505992	0.0400304	0.0294218	0.0731883	0.0459555	0.0665903	0.0470248
480	0.0869675	0.0507175	0.0401325	0.0295387	0.0733036	0.0460251	0.0667565	0.0472927
481	0.0875055	0.0507118	0.0401337	0.029595	0.0736867	0.0462864	0.0671643	0.0472494
482	0.0880435	0.0507062	0.0401349	0.0296513	0.0740699	0.0465477	0.067572	0.0472061
483	0.0885815	0.0507006	0.0401361	0.0297077	0.074453	0.0468091	0.0679798	0.0471628
484	0.0891195	0.0506949	0.0401373	0.029764	0.0748361	0.0470704	0.0683876	0.0471195
485	0.0896406	0.0507031	0.0401525	0.0298367	0.0751366	0.04728	0.0687237	0.0471067
486	0.0901082	0.0507549	0.0402116	0.0299611	0.0751752	0.0473257	0.0688328	0.0471907
487	0.0905758	0.0508067	0.0402708	0.0300856	0.0752138	0.0473715	0.068942	0.0472747
488	0.0910434	0.0508586	0.0403299	0.0302101	0.0752523	0.0474173	0.0690511	0.0473587
489	0.091511	0.0509104	0.0403891	0.0303345	0.0752909	0.0474631	0.0691603	0.0474428
490	0.0920309	0.0509793	0.0404617	0.0304795	0.0753671	0.0475226	0.0693155	0.0475605
491	0.0927736	0.0511209	0.040592	0.0307121	0.0756035	0.047641	0.069667	0.0478222
492	0.0935164	0.0512625	0.0407222	0.0309446	0.0758399	0.0477593	0.0700186	0.0480838
493	0.0942592	0.0514041	0.0408525	0.0311772	0.0760763	0.0478777	0.0703701	0.0483454
494	0.095002	0.0515457	0.0409827	0.0314097	0.0763127	0.047996	0.0707216	0.0486071
495	0.095823	0.0516922	0.0411273	0.0316508	0.0766182	0.04816	0.071121	0.048885
496	0.0971675	0.0518721	0.0413673	0.0319487	0.0773858	0.0486295	0.071841	0.0492722
497	0.098512	0.0520519	0.0416073	0.0322466	0.0781534	0.0490989	0.072561	0.0496595
498	0.0998565	0.0522318	0.0418474	0.0325445	0.078921	0.0495684	0.0732809	0.0500467
499	0.101201	0.0524116	0.0420874	0.0328424	0.0796886	0.0500378	0.0740009	0.0504339
500	0.10256	0.0526055	0.0423344	0.0331503	0.0804533	0.0505015	0.0747144	0.0508431
501	0.104106	0.0529851	0.0426742	0.0335906	0.0811798	0.050888	0.0753429	0.0515451
502	0.105652	0.0533648	0.043014	0.0340309	0.0819064	0.0512745	0.0759714	0.0522471
503	0.107199	0.0537444	0.0433538	0.0344713	0.0826329	0.051661	0.0765998	0.0529491
504	0.108745	0.0541241	0.0436936	0.0349116	0.0833594	0.0520476	0.0772283	0.053651
505	0.110291	0.0545037	0.0440334	0.0353519	0.0840859	0.0524341	0.0778568	0.054353
506	0.112029	0.0550062	0.0444812	0.0359032	0.0850254	0.053028	0.0787605	0.0552364
507	0.113767	0.0555087	0.044929	0.0364545	0.0859649	0.053622	0.0796643	0.0561197
508	0.115506	0.0560111	0.0453768	0.0370058	0.0869044	0.0542159	0.0805681	0.0570031
509	0.117244	0.0565136	0.0458246	0.0375572	0.0878438	0.0548099	0.0814718	0.0578864
510	0.118982	0.0570161	0.0462725	0.0381085	0.0887833	0.0554038	0.0823756	0.0587697
511	0.1212	0.0574437	0.0466976	0.0386893	0.0901727	0.0563197	0.0836298	0.0594777
512	0.123453	0.0578658	0.0471209	0.0392724	0.0915959	0.0572598	0.0849103	0.0601724
513	0.125707	0.0582878	0.0475443	0.0398555	0.0930191	0.0581999	0.0861908	0.0608671
514	0.127961	0.0587099	0.0479677	0.0404386	0.0944422	0.05914	0.0874714	0.0615619
515	0.130215	0.0591319	0.0483911	0.0410217	0.0958654	0.0600802	0.0887519	0.0622566
516	0.131988	0.059639	0.0488664	0.041586	0.0970323	0.0608464	0.0898401	0.0631106
517	0.133683	0.06016	0.0493501	0.0421473	0.0981574	0.0615842	0.090897	0.0639904
518	0.135378	0.060681	0.0498338	0.0427086	0.0992825	0.0623221	0.0919538	0.0648703
519	0.137073	0.061202	0.0503175	0.0432699	0.100408	0.06306	0.0930107	0.0657502
520	0.138769	0.0617229	0.0508012	0.0438311	0.101533	0.0637978	0.0940675	0.0666301
521	0.140412	0.0622168	0.0513068	0.0444594	0.102614	0.0645345	0.0950654	0.0675342
522	0.142041	0.0627029	0.0518187	0.0451066	0.103683	0.0652707	0.0960466	0.0684453
523	0.143669	0.0631891	0.0523305	0.0457538	0.104753	0.066007	0.0970278	0.0693563
524	0.145298	0.0636752	0.0528423	0.046401	0.105822	0.0667433	0.098009	0.0702674
525	0.146927	0.0641614	0.0533542	0.0470482	0.106891	0.0674796	0.0989902	0.0711784
526	0.148413	0.0646728	0.0538832	0.0476517	0.10791	0.0682092	0.100032	0.0721338
527	0.149837	0.0651951	0.0544195	0.0482365	0.108907	0.0689361	0.101101	0.0731082
528	0.151262	0.0657174	0.0549558	0.0488213	0.109905	0.0696629	0.102169	0.0740826
529	0.152686	0.0662396	0.0554921	0.0494061	0.110902	0.0703897	0.103238	0.075057
530	0.154111	0.0667619	0.0560284	0.0499909	0.1119	0.0711165	0.104306	0.0760314
531	0.155494	0.0673029	0.0565585	0.0506255	0.112878	0.07191	0.105291	0.0769931
532	0.156852	0.0678555	0.0570846	0.0512906	0.113845	0.0727443	0.106226	0.0779469
533	0.158211	0.068408	0.0576108	0.0519556	0.114812	0.0735785	0.10716	0.0789008
534	0.159569	0.0689606	0.058137	0.0526207	0.115779	0.0744128	0.108094	0.0798546
535	0.160927	0.0695131	0.0586631	0.0532857	0.116745	0.0752471	0.109028	0.0808085
536	0.162479	0.0700516	0.0591903	0.0539405	0.117926	0.0762096	0.110184	0.0817289
537	0.164202	0.0705775	0.0597185	0.0545862	0.119295	0.0772856	0.111535	0.0826197
538	0.165925	0.0711035	0.0602467	0.0552319	0.120665	0.0783617	0.112886	0.0835106
539	0.167648	0.0716295	0.0607748	0.0558776	0.122035	0.0794378	0.114237	0.0844014
540	0.169371	0.0721555	0.061303	0.0565232	0.123404	0.0805139	0.115588	0.0852922
541	0.171076	0.0727145	0.0618822	0.0572273	0.12469	0.0814926	0.116885	0.0862477
542	0.17276	0.0733157	0.0625265	0.0580057	0.125867	0.0823472	0.118114	0.0872857
543	0.174444	0.073917	0.0631708	0.0587842	0.127045	0.0832019	0.119343	0.0883236
544	0.176127	0.0745182	0.0638151	0.0595626	0.128223	0.0840565	0.120572	0.0893615
545	0.177811	0.0751194	0.0644595	0.060341	0.129401	0.0849112	0.121801	0.0903995
546	0.179504	0.0757308	0.0651235	0.0611386	0.130572	0.0857998	0.122943	0.0914788
547	0.181216	0.0763613	0.0658241	0.0619718	0.131731	0.0867516	0.123923	0.0926351
548	0.182927	0.0769918	0.0665248	0.0628051	0.13289	0.0877033	0.124904	0.0937914
549	0.184638	0.0776222	0.0672254	0.0636383	0.134049	0.0886551	0.125884	0.0949478
550	0.186349	0.0782527	0.067926	0.0644715	0.135208	0.0896069	0.126864	0.0961041
551	0.188055	0.0788816	0.0686241	0.0652832	0.13642	0.0906472	0.127908	0.0972766
552	0.189746	0.079506	0.0693143	0.0660305	0.137791	0.0919532	0.129141	0.098498
553	0.191437	0.0801303	0.0700045	0.0667779	0.139161	0.0932592	0.130374	0.0997194
554	0.193128	0.0807546	0.0706947	0.0675252	0.140532	0.0945652	0.131607	0.100941
555	0.19482	0.0813789	0.071385	0.0682725	0.141902	0.0958712	0.13284	0.102162
556	0.196425	0.0820006	0.0720609	0.0690229	0.1432	0.0971152	0.134033	0.103386
557	0.197547	0.0826072	0.0726558	0.0697903	0.14409	0.0980084	0.135	0.104626
558	0.198668	0.0832138	0.0732506	0.0705577	0.14498	0.0989015	0.135967	0.105865
559	0.199789	0.0838204	0.0738455	0.0713252	0.14587	0.0997946	0.136934	0.107104
560	0.200911	0.084427	0.0744404	0.0720926	0.14676	0.100688	0.137901	0.108343
561	0.20201	0.0850317	0.0750311	0.0728517	0.147652	0.101585	0.138873	0.109567
562	0.202688	0.0855995	0.0755438	0.0734538	0.148585	0.10257	0.13994	0.110485
563	0.203366	0.0861672	0.0760565	0.0740558	0.149519	0.103554	0.141007	0.111404
564	0.204044	0.086735	0.0765691	0.0746579	0.150452	0.104538	0.142074	0.112323
565	0.204722	0.0873027	0.0770818	0.0752599	0.151385	0.105522	0.143141	0.113242
566	0.2054	0.0878705	0.0775945	0.0758619	0.152319	0.106506	0.144208	0.114161
567	0.206032	0.0882589	0.0779789	0.0763611	0.152937	0.107161	0.145129	0.114726
568	0.20666	0.0886357	0.078355	0.0768536	0.153535	0.107796	0.146041	0.115269
569	0.207288	0.0890126	0.0787312	0.0773462	0.154132	0.10843	0.146953	0.115811
570	0.207916	0.0893895	0.0791074	0.0778388	0.15473	0.109064	0.147865	0.116354
571	0.208544	0.0897664	0.0794836	0.0783313	0.155328	0.109698	0.148777	0.116896
572	0.209171	0.0901915	0.0798145	0.0788345	0.155922	0.11042	0.149347	0.117372
573	0.209797	0.0906265	0.0801361	0.0793399	0.156515	0.111159	0.149848	0.117833
574	0.210424	0.0910615	0.0804577	0.0798453	0.157109	0.111899	0.150348	0.118294
575	0.21105	0.0914965	0.0807793	0.0803506	0.157702	0.112638	0.150849	0.118756
576	0.211677	0.0919315	0.0811008	0.080856	0.158296	0.113378	0.15135	0.119217
577	0.2112	0.0924105	0.0814469	0.0812919	0.158563	0.113923	0.151735	0.119959
578	0.210273	0.0929075	0.0818031	0.0816994	0.158698	0.114389	0.152072	0.120815
579	0.209345	0.0934044	0.0821592	0.0821069	0.158833	0.114855	0.15241	0.121672
580	0.208417	0.0939013	0.0825153	0.0825144	0.158968	0.115321	0.152748	0.122528
581	0.20749	0.0943983	0.0828714	0.0829219	0.159103	0.115788	0.153086	0.123385
582	0.20711	0.094826	0.0832189	0.083361	0.15966	0.116544	0.153815	0.124013
583	0.207111	0.0952056	0.0835605	0.083822	0.16051	0.117503	0.154817	0.124484
584	0.207112	0.0955852	0.083902	0.084283	0.16136	0.118462	0.155818	0.124955
585	0.207113	0.0959649	0.0842436	0.084744	0.162211	0.119421	0.15682	0.125425
586	0.207114	0.0963445	0.0845851	0.085205	0.163061	0.120379	0.157822	0.125896
587	0.20757	0.0968116	0.0850094	0.0857314	0.163911	0.121366	0.158823	0.126612
588	0.208539	0.0973773	0.0855271	0.0863316	0.164761	0.122385	0.159825	0.127606
589	0.209508	0.0979431	0.0860447	0.0869318	0.16561	0.123404	0.160827	0.1286
590	0.210478	0.0985088	0.0865623	0.087532	0.16646	0.124423	0.161829	0.129594
591	0.211447	0.0990746	0.0870799	0.0881322	0.167309	0.125441	0.162831	0.130588
592	0.212381	0.0996193	0.0875638	0.0886972	0.168107	0.126324	0.163745	0.131509
593	0.213249	0.100125	0.0879849	0.0891966	0.168809	0.126954	0.164497	0.132296
594	0.214117	0.100631	0.0884061	0.089696	0.169512	0.127584	0.165249	0.133083
595	0.214986	0.101137	0.0888273	0.0901954	0.170214	0.128214	0.166001	0.133869
596	0.215854	0.101642	0.0892484	0.0906948	0.170916	0.128844	0.166753	0.134656
597	0.216358	0.102089	0.0895947	0.0911209	0.171405	0.129384	0.167346	0.135286
598	0.21557	0.102327	0.0896755	0.0912871	0.17114	0.129606	0.167379	0.135362
599	0.214782	0.102565	0.0897563	0.0914533	0.170875	0.129829	0.167412	0.135438
600	0.213993	0.102803	0.0898371	0.0916195	0.17061	0.130051	0.167444	0.135514
601	0.213205	0.103041	0.0899179	0.0917857	0.170345	0.130274	0.167477	0.135589
602	0.212358	0.103258	0.0899718	0.091922	0.170063	0.130461	0.167481	0.13562
603	0.210835	0.103231	0.0897172	0.0917146	0.169573	0.130245	0.167154	0.135135
604	0.209312	0.103205	0.0894626	0.0915072	0.169084	0.130029	0.166827	0.134649
605	0.207788	0.103178	0.0892079	0.0912999	0.168595	0.129813	0.166499	0.134163
606	0.206265	0.103151	0.0889533	0.0910925	0.168106	0.129597	0.166172	0.133677
607	0.204742	0.103124	0.0886987	0.0908851	0.167617	0.129381	0.165845	0.133192
608	0.20338	0.103096	0.0884206	0.0905926	0.167111	0.129336	0.165712	0.132569
609	0.202027	0.103067	0.0881413	0.0902956	0.166604	0.129301	0.165589	0.131939
610	0.200674	0.103039	0.087862	0.0899986	0.166098	0.129266	0.165466	0.13131
611	0.199321	0.10301	0.0875828	0.0897016	0.165591	0.129231	0.165343	0.13068
612	0.197968	0.102981	0.0873035	0.0894046	0.165085	0.129195	0.16522	0.13005
613	0.196805	0.103095	0.0872558	0.089306	0.164705	0.129334	0.165134	0.129986
614	0.195686	0.103242	0.0872624	0.089254	0.164355	0.129514	0.165056	0.130054
615	0.194566	0.103389	0.087269	0.089202	0.164004	0.129694	0.164977	0.130121
616	0.193447	0.103537	0.0872756	0.08915	0.163654	0.129873	0.164899	0.130189
617	0.192328	0.103684	0.0872823	0.089098	0.163304	0.130053	0.164821	0.130257
618	0.191619	0.103863	0.0873481	0.0891457	0.163281	0.130282	0.164932	0.130345
619	0.191122	0.104058	0.0874446	0.0892448	0.163428	0.130535	0.165139	0.130444
620	0.190625	0.104253	0.087541	0.0893439	0.163575	0.130789	0.165347	0.130542
621	0.190128	0.104448	0.0876374	0.0894429	0.163721	0.131043	0.165555	0.130641
622	0.18963	0.104644	0.0877338	0.089542	0.163868	0.131296	0.165762	0.13074
623	0.189555	0.104901	0.0878398	0.0896847	0.164158	0.131783	0.166227	0.130942
624	0.189869	0.105216	0.0879548	0.0898676	0.16458	0.132484	0.166928	0.13124
625	0.190184	0.10553	0.0880698	0.0900505	0.165003	0.133186	0.16763	0.131539
626	0.190498	0.105845	0.0881847	0.0902334	0.165425	0.133887	0.168331	0.131837
627	0.190812	0.10616	0.0882997	0.0904164	0.165847	0.134588	0.169033	0.132135
628	0.191373	0.106558	0.088529	0.0907102	0.16641	0.135317	0.169803	0.132597
629	0.192372	0.107105	0.0889616	0.091201	0.167223	0.136096	0.170693	0.13335
630	0.193371	0.107652	0.0893941	0.0916919	0.168037	0.136875	0.171584	0.134103
631	0.19437	0.108199	0.0898267	0.0921828	0.16885	0.137653	0.172475	0.134856
632	0.195369	0.108745	0.0902593	0.0926737	0.169663	0.138432	0.173366	0.135609
633	0.196378	0.109301	0.0907428	0.0932465	0.170455	0.139191	0.174213	0.136444
634	0.197425	0.109889	0.091418	0.0941278	0.171165	0.139877	0.174899	0.137586
635	0.198473	0.110477	0.0920931	0.0950092	0.171875	0.140563	0.175584	0.138728
636	0.19952	0.111065	0.0927683	0.0958905	0.172585	0.141249	0.17627	0.13987
637	0.200567	0.111653	0.0934435	0.0967718	0.173295	0.141935	0.176955	0.141012
638	0.20157	0.112219	0.0940901	0.0976153	0.173982	0.142622	0.17763	0.142104
639	0.201723	0.112359	0.0941949	0.097741	0.17422	0.143333	0.178096	0.142249
640	0.201877	0.1125	0.0942997	0.0978667	0.174459	0.144044	0.178563	0.142395
641	0.20203	0.11264	0.0944045	0.0979923	0.174697	0.144756	0.17903	0.142541
642	0.202184	0.112781	0.0945093	0.098118	0.174936	0.145467	0.179496	0.142686
643	0.202337	0.112921	0.094614	0.0982436	0.175174	0.146178	0.179963	0.142832
644	0.200523	0.112421	0.0937838	0.0974573	0.173782	0.145385	0.178732	0.141622
645	0.198467	0.111842	0.092838	0.0965583	0.172189	0.144405	0.177291	0.140245
646	0.19641	0.111263	0.0918923	0.0956593	0.170596	0.143426	0.175851	0.138868
647	0.194353	0.110684	0.0909465	0.0947602	0.169002	0.142447	0.17441	0.137491
648	0.192296	0.110105	0.0900007	0.0938612	0.167409	0.141467	0.17297	0.136113
649	0.188248	0.108576	0.0882405	0.0919562	0.164584	0.139353	0.170482	0.132844
650	0.183463	0.106695	0.0861791	0.0896792	0.161303	0.13682	0.167608	0.128875
651	0.178677	0.104815	0.0841177	0.0874021	0.158022	0.134286	0.164734	0.124905
652	0.173892	0.102934	0.0820563	0.0851251	0.154741	0.131753	0.161859	0.120936
653	0.169107	0.101054	0.0799949	0.082848	0.151461	0.129219	0.158985	0.116967
654	0.163647	0.0991698	0.0779273	0.080538	0.147431	0.125986	0.15519	0.113219
655	0.157657	0.0972832	0.0758549	0.0782019	0.142813	0.122202	0.150672	0.109645
656	0.151667	0.0953967	0.0737825	0.0758659	0.138195	0.118419	0.146154	0.106072
657	0.145678	0.0935101	0.0717101	0.0735299	0.133577	0.114636	0.141636	0.102498
658	0.139688	0.0916235	0.0696376	0.0711939	0.128959	0.110853	0.137118	0.0989245
659	0.134537	0.0898595	0.0678175	0.0690849	0.12499	0.107626	0.133293	0.0957119
660	0.130698	0.0882872	0.0663921	0.067331	0.122036	0.10527	0.130552	0.0930638
661	0.126859	0.0867149	0.0649666	0.0655772	0.119082	0.102914	0.127811	0.0904157
662	0.123021	0.0851425	0.0635411	0.0638233	0.116128	0.100558	0.12507	0.0877677
663	0.119182	0.0835702	0.0621157	0.0620695	0.113174	0.0982017	0.122329	0.0851196
664	0.115889	0.0822367	0.0609188	0.0605803	0.110602	0.0961884	0.119981	0.0828657
665	0.114649	0.0818018	0.0605818	0.0600867	0.109468	0.0954653	0.11911	0.0820947
666	0.113409	0.0813668	0.0602448	0.0595931	0.108334	0.0947421	0.118239	0.0813237
667	0.112169	0.0809319	0.0599078	0.0590995	0.107201	0.094019	0.117368	0.0805528
668	0.11093	0.0804969	0.0595709	0.0586059	0.106067	0.0932958	0.116497	0.0797818
669	0.109762	0.080099	0.0592626	0.0581492	0.10499	0.0926195	0.115681	0.0790599
670	0.11091	0.0808967	0.0598816	0.0588858	0.10576	0.0934591	0.116644	0.0799275
671	0.112059	0.0816944	0.0605007	0.0596223	0.10653	0.0942987	0.117607	0.080795
672	0.113208	0.0824922	0.0611198	0.0603589	0.1073	0.0951383	0.118571	0.0816626
673	0.114357	0.0832899	0.0617388	0.0610954	0.10807	0.0959778	0.119534	0.0825301
674	0.115506	0.0840877	0.0623579	0.061832	0.10884	0.0968174	0.120498	0.0833977
675	0.11894	0.0862259	0.0642315	0.0641244	0.11182	0.0997522	0.123491	0.0866005
676	0.122777	0.0886007	0.0663265	0.0666914	0.115189	0.103057	0.126843	0.0902154
677	0.126614	0.0909754	0.0684216	0.0692583	0.118559	0.106361	0.130195	0.0938303
678	0.130452	0.0933502	0.0705166	0.0718253	0.121928	0.109666	0.133547	0.0974452
679	0.134289	0.095725	0.0726116	0.0743923	0.125297	0.11297	0.136899	0.10106
680	0.142283	0.0990393	0.0759456	0.0782727	0.1316	0.119	0.143349	0.106929
681	0.152419	0.102838	0.0799177	0.0828297	0.139413	0.126433	0.151396	0.113958
682	0.162556	0.106636	0.0838899	0.0873867	0.147227	0.133866	0.159443	0.120988
683	0.172692	0.110434	0.0878621	0.0919437	0.15504	0.141299	0.167489	0.128018
684	0.182828	0.114233	0.0918343	0.0965008	0.162853	0.148732	0.175536	0.135048
685	0.193516	0.118219	0.0961762	0.101306	0.170631	0.156304	0.183317	0.143083
686	0.204825	0.122418	0.100935	0.106391	0.178368	0.164032	0.190801	0.152253
687	0.216135	0.126617	0.105694	0.111476	0.186105	0.171759	0.198284	0.161423
688	0.227445	0.130815	0.110453	0.116562	0.193841	0.179487	0.205767	0.170592
689	0.238755	0.135014	0.115212	0.121647	0.201578	0.187215	0.21325	0.179762
690	0.249468	0.138932	0.119762	0.126496	0.208616	0.194256	0.219961	0.188573
691	0.258645	0.142127	0.123777	0.130738	0.213857	0.199531	0.224685	0.196463
692	0.267823	0.145323	0.127791	0.134981	0.219098	0.204807	0.229408	0.204352
693	0.277	0.148518	0.131805	0.139223	0.224339	0.210082	0.234132	0.212241
694	0.286178	0.151714	0.13582	0.143465	0.22958	0.215358	0.238856	0.220131
695	0.29513	0.154815	0.139736	0.147581	0.234664	0.220515	0.243473	0.227859
696	0.301498	0.156839	0.142526	0.15024	0.237953	0.224308	0.246867	0.233733
697	0.307865	0.158864	0.145316	0.152899	0.241241	0.228102	0.25026	0.239608
698	0.314233	0.160888	0.148106	0.155557	0.24453	0.231895	0.253653	0.245483
699	0.3206	0.162912	0.150895	0.158216	0.247819	0.235689	0.257046	0.251357
700	0.326968	0.164936	0.153685	0.160875	0.251107	0.239482	0.260439	0.257232

## Sheet: P_minutus_sargassum
Wavelength	1	2	3	4	5	6	7	8	9	10	11	12	13	14	15	16	17	18	19	20	21	22	23
401	0.046279	0.0366302	0.0347869	0.0622433	0.0318871	0.0580158	0.0399982	0.0495484	0.0495484	0.0566241	0.0566241	0.0484637	0.0677126	0.0468445	0.0674527	0.0478038	0.0435584	0.0528536	0.0471166	0.0507137	0.0594692	0.0634491	0.0676723
402	0.0459034	0.0363011	0.0345509	0.0623789	0.0315981	0.0579334	0.0397419	0.0493017	0.0493017	0.0564539	0.0564539	0.0480998	0.0675315	0.0468846	0.0669701	0.0475476	0.043321	0.0528395	0.0473111	0.0502138	0.0592038	0.0633866	0.0681298
403	0.0455279	0.0359721	0.0343149	0.0625145	0.0313091	0.0578509	0.0394855	0.0490551	0.0490551	0.0562836	0.0562836	0.047736	0.0673504	0.0469247	0.0664875	0.0472914	0.0430837	0.0528254	0.0475057	0.0497138	0.0589384	0.0633242	0.0685873
404	0.0451523	0.0356431	0.0340789	0.0626501	0.0310201	0.0577684	0.0392292	0.0488084	0.0488084	0.0561134	0.0561134	0.0473721	0.0671693	0.0469648	0.0660048	0.0470351	0.0428463	0.0528113	0.0477002	0.0492138	0.058673	0.0632618	0.0690448
405	0.0449776	0.035528	0.0339411	0.0627651	0.0307884	0.0577406	0.039024	0.0484899	0.0484899	0.0559418	0.0559418	0.0472594	0.0670236	0.0469558	0.0655304	0.0469135	0.0427353	0.0528199	0.0478511	0.0486371	0.0583165	0.0629057	0.0691471
406	0.0449208	0.0355384	0.0338608	0.0628679	0.0305904	0.0577449	0.038849	0.0481291	0.0481291	0.0557695	0.0557695	0.0472942	0.0668987	0.0469178	0.0650609	0.0468709	0.0426985	0.052842	0.0479763	0.0480152	0.0579064	0.062377	0.069041
407	0.044864	0.0355489	0.0337806	0.0629708	0.0303923	0.0577492	0.038674	0.0477684	0.0477684	0.0555973	0.0555973	0.047329	0.0667739	0.0468798	0.0645914	0.0468283	0.0426617	0.052864	0.0481015	0.0473934	0.0574964	0.0618484	0.0689348
408	0.0448072	0.0355594	0.0337004	0.0630736	0.0301943	0.0577535	0.0384989	0.0474076	0.0474076	0.055425	0.055425	0.0473638	0.066649	0.0468418	0.0641218	0.0467857	0.042625	0.052886	0.0482267	0.0467716	0.0570863	0.0613198	0.0688286
409	0.0447504	0.0355698	0.0336201	0.0631764	0.0299963	0.0577577	0.0383239	0.0470469	0.0470469	0.0552527	0.0552527	0.0473987	0.0665241	0.0468038	0.0636523	0.046743	0.0425882	0.0529081	0.048352	0.0461497	0.0566763	0.0607911	0.0687224
410	0.0446421	0.0355333	0.0335504	0.0633979	0.0298442	0.0578509	0.0382136	0.0468513	0.0468513	0.0552324	0.0552324	0.0473981	0.066458	0.0468227	0.0633603	0.0466496	0.0424982	0.0530518	0.0486085	0.0457957	0.0565567	0.0605713	0.0688702
411	0.0445049	0.0354703	0.0334866	0.0636861	0.0297179	0.057994	0.0381398	0.0467486	0.0467486	0.0552978	0.0552978	0.0473777	0.066425	0.0468737	0.0631682	0.0465277	0.0423782	0.0532639	0.0489389	0.0455924	0.0566006	0.0605251	0.0691609
412	0.0443677	0.0354073	0.0334228	0.0639744	0.0295917	0.0581371	0.038066	0.0466458	0.0466458	0.0553631	0.0553631	0.0473573	0.0663921	0.0469247	0.062976	0.0464057	0.0422582	0.0534761	0.0492692	0.045389	0.0566445	0.0604789	0.0694516
413	0.0442304	0.0353443	0.033359	0.0642626	0.0294654	0.0582802	0.0379921	0.0465431	0.0465431	0.0554284	0.0554284	0.0473369	0.0663591	0.0469757	0.0627839	0.0462837	0.0421382	0.0536882	0.0495996	0.0451856	0.0566883	0.0604326	0.0697422
414	0.0440932	0.0352813	0.0332952	0.0645508	0.0293392	0.0584234	0.0379183	0.0464403	0.0464403	0.0554937	0.0554937	0.0473165	0.0663261	0.0470267	0.0625917	0.0461617	0.0420182	0.0539004	0.04993	0.0449823	0.0567322	0.0603864	0.0700329
415	0.0440403	0.0353579	0.0332606	0.0647476	0.0292337	0.058467	0.0378696	0.0463026	0.0463026	0.0555002	0.0555002	0.0473251	0.06629	0.0470791	0.0623329	0.0461111	0.0419241	0.0541033	0.0502179	0.0447419	0.0566226	0.0602571	0.0701558
416	0.0440347	0.035513	0.0332423	0.0648931	0.0291399	0.0584546	0.0378352	0.0461452	0.0461452	0.0554737	0.0554737	0.0473501	0.0662522	0.0471322	0.0620366	0.0461005	0.0418447	0.0543009	0.0504819	0.0444807	0.0564267	0.0600809	0.0701843
417	0.0440292	0.035668	0.033224	0.0650385	0.0290461	0.0584423	0.0378008	0.0459879	0.0459879	0.0554472	0.0554472	0.0473751	0.0662143	0.0471854	0.0617403	0.04609	0.0417653	0.0544985	0.0507459	0.0442195	0.0562308	0.0599048	0.0702128
418	0.0440237	0.0358231	0.0332057	0.0651839	0.0289523	0.0584299	0.0377663	0.0458305	0.0458305	0.0554206	0.0554206	0.0474001	0.0661765	0.0472385	0.061444	0.0460794	0.0416859	0.0546962	0.0510099	0.0439583	0.0560349	0.0597286	0.0702413
419	0.0440181	0.0359782	0.0331874	0.0653293	0.0288585	0.0584175	0.0377319	0.0456731	0.0456731	0.0553941	0.0553941	0.0474251	0.0661387	0.0472916	0.0611477	0.0460689	0.0416065	0.0548938	0.0512739	0.0436971	0.055839	0.0595525	0.0702698
420	0.0438954	0.0359845	0.0331474	0.0655568	0.0287395	0.058616	0.0378046	0.0457386	0.0457386	0.0556098	0.0556098	0.0475091	0.0663131	0.0475309	0.0610768	0.0459691	0.041475	0.0551586	0.0515678	0.04359	0.0557882	0.0595602	0.070533
421	0.043704	0.0359034	0.0330947	0.0658326	0.0286056	0.0589384	0.0379403	0.045935	0.045935	0.0559678	0.0559678	0.0476278	0.0666123	0.0478795	0.0611382	0.0458168	0.0413128	0.055463	0.0518793	0.0435734	0.0558225	0.0596759	0.0709342
422	0.0435125	0.0358224	0.0330421	0.0661083	0.0284718	0.0592608	0.038076	0.0461315	0.0461315	0.0563258	0.0563258	0.0477465	0.0669114	0.0482281	0.0611997	0.0456646	0.0411507	0.0557673	0.0521909	0.0435567	0.0558569	0.0597916	0.0713353
423	0.043321	0.0357413	0.0329894	0.066384	0.0283379	0.0595831	0.0382116	0.0463279	0.0463279	0.0566838	0.0566838	0.0478652	0.0672106	0.0485767	0.0612612	0.0455124	0.0409885	0.0560716	0.0525024	0.0435401	0.0558912	0.0599073	0.0717364
424	0.0431296	0.0356602	0.0329367	0.0666598	0.0282041	0.0599055	0.0383473	0.0465244	0.0465244	0.0570417	0.0570417	0.0479838	0.0675097	0.0489253	0.0613226	0.0453602	0.0408264	0.056376	0.0528139	0.0435235	0.0559256	0.060023	0.0721375
425	0.042717	0.0353931	0.0327266	0.0667182	0.0279594	0.0599473	0.0383351	0.046565	0.046565	0.0571345	0.0571345	0.0478347	0.0674379	0.0490397	0.0612118	0.0449844	0.0405139	0.0565063	0.0530681	0.0434465	0.0559429	0.059978	0.0726052
426	0.042169	0.0350119	0.0324199	0.0666434	0.027647	0.059817	0.0382323	0.0465102	0.0465102	0.0570646	0.0570646	0.0475213	0.0671387	0.0490106	0.0609953	0.0444717	0.0401091	0.0565299	0.053287	0.0433326	0.0559499	0.0598344	0.0731137
427	0.041621	0.0346307	0.0321133	0.0665687	0.0273345	0.0596868	0.0381295	0.0464553	0.0464553	0.0569947	0.0569947	0.047208	0.0668395	0.0489815	0.0607788	0.043959	0.0397044	0.0565535	0.0535059	0.0432186	0.0559569	0.0596908	0.0736223
428	0.041073	0.0342495	0.0318067	0.0664939	0.027022	0.0595566	0.0380267	0.0464005	0.0464005	0.0569248	0.0569248	0.0468947	0.0665403	0.0489524	0.0605623	0.0434463	0.0392997	0.0565772	0.0537249	0.0431046	0.055964	0.0595473	0.0741308
429	0.0405249	0.0338683	0.0315001	0.0664192	0.0267095	0.0594264	0.0379239	0.0463456	0.0463456	0.056855	0.056855	0.0465814	0.0662411	0.0489233	0.0603459	0.0429336	0.038895	0.0566008	0.0539438	0.0429907	0.055971	0.0594037	0.0746394
430	0.0401971	0.0337323	0.0313331	0.0665838	0.0264237	0.0594022	0.037844	0.0462368	0.0462368	0.0568075	0.0568075	0.0464653	0.0660701	0.0489437	0.0600787	0.0426802	0.0386163	0.0567314	0.0542115	0.0427255	0.0557705	0.0591502	0.0748988
431	0.0400101	0.0337532	0.0312555	0.0669013	0.026155	0.0594458	0.0377788	0.0460935	0.0460935	0.0567745	0.0567745	0.0464753	0.0659811	0.0489957	0.0597792	0.0425926	0.0384184	0.0569304	0.0545104	0.0423638	0.0554373	0.0588264	0.074999
432	0.0398231	0.0337741	0.0311778	0.0672189	0.0258863	0.0594894	0.0377135	0.0459502	0.0459502	0.0567414	0.0567414	0.0464853	0.0658921	0.0490477	0.0594796	0.042505	0.0382204	0.0571293	0.0548093	0.042002	0.0551042	0.0585026	0.0750992
433	0.0396361	0.033795	0.0311002	0.0675365	0.0256176	0.059533	0.0376483	0.0458069	0.0458069	0.0567084	0.0567084	0.0464954	0.0658031	0.0490998	0.0591801	0.0424174	0.0380224	0.0573283	0.0551082	0.0416402	0.0547711	0.0581789	0.0751993
434	0.0394491	0.0338158	0.0310226	0.067854	0.025349	0.0595766	0.0375831	0.0456636	0.0456636	0.0566753	0.0566753	0.0465054	0.065714	0.0491518	0.0588805	0.0423298	0.0378244	0.0575272	0.0554071	0.0412784	0.0544379	0.0578551	0.0752995
435	0.0394315	0.0339032	0.0309952	0.0681698	0.0252595	0.0597198	0.0375595	0.0456457	0.0456457	0.0567402	0.0567402	0.0466095	0.0656711	0.0493058	0.0587826	0.0422969	0.0378165	0.0577547	0.0557818	0.0411982	0.0544206	0.057894	0.0755172
436	0.0395316	0.0340368	0.0310028	0.0684842	0.0252945	0.0599323	0.0375647	0.045715	0.045715	0.0568732	0.0568732	0.0467789	0.0656603	0.0495305	0.0588248	0.042302	0.0379406	0.0580021	0.0562092	0.0413138	0.0546226	0.0581851	0.0758165
437	0.0396316	0.0341704	0.0310105	0.0687987	0.0253296	0.0601448	0.03757	0.0457843	0.0457843	0.0570062	0.0570062	0.0469484	0.0656495	0.0497552	0.058867	0.0423071	0.0380647	0.0582494	0.0566366	0.0414293	0.0548247	0.0584762	0.0761159
438	0.0397317	0.034304	0.0310181	0.0691132	0.0253646	0.0603573	0.0375752	0.0458536	0.0458536	0.0571391	0.0571391	0.0471179	0.0656387	0.0499798	0.0589092	0.0423121	0.0381888	0.0584967	0.057064	0.0415448	0.0550268	0.0587672	0.0764152
439	0.0398318	0.0344376	0.0310257	0.0694277	0.0253997	0.0605698	0.0375805	0.0459228	0.0459228	0.0572721	0.0572721	0.0472873	0.0656278	0.0502045	0.0589514	0.0423172	0.0383129	0.0587441	0.0574915	0.0416603	0.0552289	0.0590583	0.0767145
440	0.0399927	0.0345828	0.0310626	0.0698518	0.025518	0.0608476	0.0376273	0.0460225	0.0460225	0.0574129	0.0574129	0.0474237	0.0656211	0.0504569	0.0590989	0.0423414	0.0385095	0.0590936	0.0579797	0.0418148	0.0555141	0.0594474	0.077124
441	0.0401994	0.0347368	0.0311215	0.0703585	0.0256991	0.0611746	0.0377054	0.046145	0.046145	0.0575597	0.0575597	0.0475351	0.0656176	0.0507301	0.0593259	0.0423801	0.0387607	0.0595204	0.0585139	0.0419985	0.055862	0.0599105	0.0776167
442	0.0404061	0.0348908	0.0311804	0.0708653	0.0258802	0.0615015	0.0377835	0.0462675	0.0462675	0.0577064	0.0577064	0.0476464	0.065614	0.0510034	0.0595529	0.0424187	0.039012	0.0599471	0.059048	0.0421823	0.0562099	0.0603736	0.0781093
443	0.0406128	0.0350448	0.0312393	0.0713721	0.0260613	0.0618285	0.0378616	0.04639	0.04639	0.0578531	0.0578531	0.0477578	0.0656105	0.0512766	0.0597799	0.0424573	0.0392632	0.0603738	0.0595822	0.042366	0.0565579	0.0608367	0.078602
444	0.0408195	0.0351989	0.0312983	0.0718789	0.0262424	0.0621555	0.0379398	0.0465125	0.0465125	0.0579999	0.0579999	0.0478692	0.0656069	0.0515499	0.0600068	0.042496	0.0395144	0.0608005	0.0601163	0.0425498	0.0569058	0.0612998	0.0790946
445	0.040986	0.0353267	0.0313369	0.0723727	0.0263956	0.0624254	0.0380042	0.0466427	0.0466427	0.0581409	0.0581409	0.0480057	0.0656408	0.0517606	0.0602089	0.0425236	0.0397177	0.0611988	0.0606973	0.0427291	0.0572437	0.0617205	0.0795532
446	0.0411194	0.035433	0.0313589	0.0728558	0.0265259	0.0626486	0.0380575	0.0467791	0.0467791	0.0582773	0.0582773	0.0481626	0.0657054	0.0519201	0.0603905	0.0425423	0.0398817	0.0615739	0.0613167	0.0429047	0.0575732	0.0621066	0.079984
447	0.0412529	0.0355394	0.031381	0.073339	0.0266562	0.0628718	0.0381107	0.0469156	0.0469156	0.0584137	0.0584137	0.0483196	0.0657699	0.0520797	0.0605721	0.042561	0.0400457	0.061949	0.0619361	0.0430803	0.0579028	0.0624926	0.0804148
448	0.0413864	0.0356458	0.031403	0.0738222	0.0267865	0.063095	0.038164	0.0470521	0.0470521	0.05855	0.05855	0.0484766	0.0658345	0.0522392	0.0607537	0.0425797	0.0402097	0.0623241	0.0625554	0.043256	0.0582324	0.0628787	0.0808455
449	0.0415199	0.0357522	0.0314251	0.0743054	0.0269168	0.0633181	0.0382172	0.0471886	0.0471886	0.0586864	0.0586864	0.0486336	0.0658991	0.0523988	0.0609353	0.0425984	0.0403738	0.0626992	0.0631748	0.0434316	0.0585619	0.0632648	0.0812763
450	0.0416707	0.0358579	0.0314411	0.0747129	0.0270471	0.0634778	0.0382443	0.0472843	0.0472843	0.0587927	0.0587927	0.0487968	0.0659613	0.0525934	0.0610845	0.0426263	0.0405228	0.0630268	0.0637013	0.0435998	0.0587748	0.0635901	0.0815783
451	0.0418369	0.035963	0.0314518	0.0750532	0.0271776	0.0635811	0.0382483	0.0473438	0.0473438	0.0588723	0.0588723	0.0489656	0.0660215	0.0528191	0.0612048	0.0426624	0.0406585	0.0633124	0.0641455	0.0437615	0.0588842	0.0638617	0.0817662
452	0.0420031	0.0360682	0.0314625	0.0753936	0.0273081	0.0636844	0.0382523	0.0474033	0.0474033	0.0589519	0.0589519	0.0491344	0.0660817	0.0530449	0.0613251	0.0426984	0.0407941	0.0635979	0.0645896	0.0439231	0.0589936	0.0641332	0.0819541
453	0.0421693	0.0361733	0.0314732	0.0757339	0.0274385	0.0637877	0.0382562	0.0474629	0.0474629	0.0590316	0.0590316	0.0493032	0.0661418	0.0532707	0.0614455	0.0427345	0.0409298	0.0638835	0.0650338	0.0440848	0.059103	0.0644047	0.082142
454	0.0423355	0.0362784	0.0314839	0.0760743	0.027569	0.063891	0.0382602	0.0475224	0.0475224	0.0591112	0.0591112	0.049472	0.066202	0.0534964	0.0615658	0.0427706	0.0410655	0.064169	0.065478	0.0442464	0.0592123	0.0646763	0.0823299
455	0.0425412	0.036433	0.0315225	0.0764119	0.0276878	0.0640811	0.0382837	0.0475796	0.0475796	0.0592765	0.0592765	0.0496743	0.0663046	0.0537029	0.0616806	0.0428707	0.0412354	0.0644104	0.0659108	0.0443616	0.0593409	0.0648744	0.0824888
456	0.0427865	0.0366371	0.0315891	0.0767468	0.0277949	0.0643582	0.0383267	0.0476345	0.0476345	0.0595276	0.0595276	0.0499101	0.0664497	0.0538902	0.0617898	0.0430347	0.0414396	0.0646075	0.0663323	0.0444303	0.0594887	0.0649991	0.0826185
457	0.0430318	0.0368411	0.0316557	0.0770818	0.027902	0.0646352	0.0383698	0.0476895	0.0476895	0.0597786	0.0597786	0.0501458	0.0665948	0.0540775	0.061899	0.0431988	0.0416437	0.0648046	0.0667537	0.044499	0.0596364	0.0651237	0.0827482
458	0.0432771	0.0370452	0.0317223	0.0774167	0.0280092	0.0649122	0.0384128	0.0477444	0.0477444	0.0600297	0.0600297	0.0503816	0.0667399	0.0542648	0.0620082	0.0433629	0.0418479	0.0650017	0.0671752	0.0445676	0.0597842	0.0652484	0.0828779
459	0.0435223	0.0372492	0.0317889	0.0777517	0.0281163	0.0651892	0.0384558	0.0477993	0.0477993	0.0602808	0.0602808	0.0506173	0.066885	0.0544521	0.0621174	0.043527	0.042052	0.0651988	0.0675966	0.0446363	0.0599319	0.0653731	0.0830077
460	0.0437009	0.037371	0.0318212	0.0781551	0.0282645	0.0654746	0.0385462	0.0479738	0.0479738	0.060562	0.060562	0.0508087	0.0670343	0.0546868	0.0623425	0.043609	0.0422661	0.0655081	0.0681031	0.0448346	0.0601733	0.0656419	0.083349
461	0.0438011	0.0373962	0.0318131	0.0786389	0.0284609	0.0657699	0.0386921	0.0482886	0.0482886	0.0608786	0.0608786	0.0509479	0.0671886	0.0549773	0.0627036	0.0435948	0.0424918	0.0659492	0.0687094	0.045185	0.0605245	0.0660798	0.0839387
462	0.0439013	0.0374214	0.0318051	0.0791227	0.0286573	0.0660651	0.038838	0.0486035	0.0486035	0.0611952	0.0611952	0.0510872	0.0673428	0.0552677	0.0630648	0.0435806	0.0427176	0.0663904	0.0693157	0.0455354	0.0608757	0.0665177	0.0845284
463	0.0440014	0.0374467	0.031797	0.0796064	0.0288536	0.0663604	0.0389839	0.0489183	0.0489183	0.0615119	0.0615119	0.0512264	0.067497	0.0555582	0.0634259	0.0435663	0.0429433	0.0668315	0.069922	0.0458858	0.0612269	0.0669556	0.0851181
464	0.0441016	0.0374719	0.031789	0.0800902	0.02905	0.0666556	0.0391298	0.0492331	0.0492331	0.0618285	0.0618285	0.0513657	0.0676512	0.0558486	0.063787	0.0435521	0.043169	0.0672726	0.0705283	0.0462362	0.061578	0.0673935	0.0857078
465	0.0442353	0.0375059	0.031771	0.0806349	0.0292514	0.0669379	0.0392397	0.0495199	0.0495199	0.0621194	0.0621194	0.0514973	0.0678041	0.0560983	0.0641656	0.0435471	0.0434062	0.0677349	0.0711762	0.0465358	0.0619736	0.0678819	0.0863101
466	0.0444134	0.0375516	0.0317399	0.0812602	0.0294593	0.0672028	0.0393018	0.0497695	0.0497695	0.0623763	0.0623763	0.0516189	0.0679552	0.056294	0.0645675	0.0435542	0.0436585	0.0682251	0.0718792	0.046768	0.0624278	0.0684373	0.0869291
467	0.0445916	0.0375973	0.0317087	0.0818855	0.0296673	0.0674677	0.0393638	0.0500191	0.0500191	0.0626331	0.0626331	0.0517404	0.0681063	0.0564897	0.0649695	0.0435614	0.0439108	0.0687153	0.0725822	0.0470002	0.062882	0.0689927	0.087548
468	0.0447697	0.0376429	0.0316776	0.0825108	0.0298752	0.0677327	0.0394259	0.0502687	0.0502687	0.06289	0.06289	0.0518619	0.0682574	0.0566853	0.0653714	0.0435686	0.0441631	0.0692054	0.0732852	0.0472325	0.0633363	0.0695481	0.088167
469	0.0449478	0.0376886	0.0316465	0.0831361	0.0300831	0.0679976	0.0394879	0.0505183	0.0505183	0.0631468	0.0631468	0.0519834	0.0684085	0.056881	0.0657733	0.0435757	0.0444153	0.0696956	0.0739882	0.0474647	0.0637905	0.0701035	0.088786
470	0.0451698	0.0378201	0.0316771	0.0837801	0.0302976	0.0682875	0.0395739	0.0507763	0.0507763	0.063437	0.063437	0.0522198	0.0686432	0.0571295	0.0661332	0.0436642	0.0446817	0.0701822	0.0746775	0.0477236	0.0642023	0.0706171	0.0893521
471	0.0454606	0.0380858	0.0318044	0.0844534	0.0305224	0.0686163	0.0396972	0.0510473	0.0510473	0.0637791	0.0637791	0.0526356	0.0690088	0.0574605	0.0664274	0.0438797	0.0449699	0.070663	0.0753452	0.0480245	0.0645477	0.0710656	0.0898358
472	0.0457514	0.0383516	0.0319317	0.0851267	0.0307471	0.0689451	0.0398206	0.0513184	0.0513184	0.0641213	0.0641213	0.0530515	0.0693744	0.0577915	0.0667216	0.0440953	0.0452582	0.0711438	0.0760129	0.0483253	0.0648931	0.071514	0.0903194
473	0.0460422	0.0386173	0.032059	0.0858001	0.0309719	0.069274	0.0399439	0.0515895	0.0515895	0.0644634	0.0644634	0.0534674	0.06974	0.0581225	0.0670158	0.0443108	0.0455465	0.0716246	0.0766807	0.0486261	0.0652385	0.0719624	0.090803
474	0.046333	0.0388831	0.0321863	0.0864734	0.0311966	0.0696028	0.0400672	0.0518606	0.0518606	0.0648056	0.0648056	0.0538833	0.0701055	0.0584535	0.06731	0.0445264	0.0458348	0.0721053	0.0773484	0.0489269	0.0655839	0.0724109	0.0912866
475	0.0466613	0.0391941	0.0323309	0.0870378	0.0314091	0.0699141	0.0401892	0.052053	0.052053	0.0650825	0.0650825	0.0542689	0.0704282	0.0587466	0.0675704	0.0448045	0.0461146	0.0724725	0.0779181	0.0491452	0.0658421	0.0727603	0.0916198
476	0.0470626	0.0395932	0.032509	0.0873908	0.0315975	0.0701914	0.0403084	0.0520927	0.0520927	0.065233	0.065233	0.0545958	0.0706673	0.0589661	0.0677651	0.0452041	0.046378	0.0726192	0.0782977	0.0492033	0.0659309	0.0729175	0.0916609
477	0.047464	0.0399922	0.0326872	0.0877438	0.031786	0.0704687	0.0404275	0.0521324	0.0521324	0.0653834	0.0653834	0.0549227	0.0709065	0.0591856	0.0679599	0.0456036	0.0466414	0.0727658	0.0786772	0.0492613	0.0660198	0.0730748	0.0917021
478	0.0478653	0.0403912	0.0328653	0.0880968	0.0319745	0.070746	0.0405467	0.0521721	0.0521721	0.0655338	0.0655338	0.0552495	0.0711457	0.0594051	0.0681546	0.0460032	0.0469047	0.0729124	0.0790568	0.0493194	0.0661087	0.073232	0.0917432
479	0.0482666	0.0407902	0.0330435	0.0884498	0.0321629	0.0710233	0.0406659	0.0522118	0.0522118	0.0656842	0.0656842	0.0555764	0.0713849	0.0596246	0.0683493	0.0464028	0.0471681	0.0730591	0.0794363	0.0493775	0.0661975	0.0733893	0.0917843
480	0.0484984	0.0410181	0.0331436	0.0888176	0.0323187	0.0712744	0.0408063	0.0523356	0.0523356	0.0659052	0.0659052	0.0558327	0.0716264	0.0598963	0.0686308	0.046623	0.0473479	0.0732746	0.0798531	0.0495185	0.0663873	0.073632	0.0920239
481	0.0483153	0.0408271	0.0330528	0.0892214	0.0323942	0.0714613	0.0409986	0.0526654	0.0526654	0.0662989	0.0662989	0.0559162	0.0718736	0.0602959	0.0691246	0.0464039	0.047323	0.0736587	0.080361	0.0498624	0.0668242	0.0740838	0.0927492
482	0.0481321	0.0406361	0.032962	0.0896252	0.0324698	0.0716482	0.0411909	0.0529951	0.0529951	0.0666926	0.0666926	0.0559996	0.0721208	0.0606954	0.0696184	0.0461849	0.0472982	0.0740428	0.0808689	0.0502064	0.0672611	0.0745356	0.0934745
483	0.047949	0.0404451	0.0328711	0.090029	0.0325453	0.0718351	0.0413832	0.0533249	0.0533249	0.0670863	0.0670863	0.0560831	0.0723679	0.061095	0.0701122	0.0459658	0.0472733	0.0744269	0.0813768	0.0505503	0.067698	0.0749875	0.0941998
484	0.0477658	0.040254	0.0327803	0.0904328	0.0326209	0.0720219	0.0415756	0.0536546	0.0536546	0.06748	0.06748	0.0561666	0.0726151	0.0614946	0.070606	0.0457468	0.0472485	0.0748111	0.0818846	0.0508943	0.0681349	0.0754393	0.0949251
485	0.0476469	0.0401355	0.0327173	0.0908417	0.0327136	0.0721791	0.0417304	0.0539303	0.0539303	0.0677988	0.0677988	0.0562676	0.0728367	0.0618311	0.0709944	0.0455993	0.0472434	0.0751778	0.0824135	0.0511788	0.0684773	0.0757925	0.095506
486	0.0477311	0.0402465	0.0327424	0.091267	0.0328609	0.0722419	0.0417668	0.0540349	0.0540349	0.0678806	0.0678806	0.0564243	0.0729774	0.0619682	0.0710489	0.0456787	0.0473007	0.0754897	0.0830086	0.0512751	0.0685204	0.0758336	0.0956299
487	0.0478153	0.0403576	0.0327676	0.0916922	0.0330081	0.0723048	0.0418032	0.0541395	0.0541395	0.0679625	0.0679625	0.056581	0.0731181	0.0621052	0.0711034	0.045758	0.0473581	0.0758016	0.0836037	0.0513714	0.0685636	0.0758746	0.0957538
488	0.0478996	0.0404686	0.0327927	0.0921174	0.0331554	0.0723677	0.0418395	0.0542441	0.0542441	0.0680443	0.0680443	0.0567377	0.0732589	0.0622423	0.071158	0.0458373	0.0474155	0.0761135	0.0841988	0.0514677	0.0686068	0.0759156	0.0958776
489	0.0479838	0.0405797	0.0328178	0.0925426	0.0333027	0.0724305	0.0418759	0.0543487	0.0543487	0.0681262	0.0681262	0.0568945	0.0733996	0.0623793	0.0712125	0.0459166	0.0474728	0.0764254	0.0847939	0.051564	0.0686499	0.0759566	0.0960015
490	0.0480944	0.0407212	0.0328643	0.0930186	0.0334608	0.072554	0.0419399	0.0544929	0.0544929	0.068264	0.068264	0.0571002	0.0735655	0.0625699	0.0713011	0.0460216	0.0475608	0.0767871	0.0854494	0.0516821	0.0687271	0.0760576	0.0961642
491	0.0483177	0.0409926	0.0330018	0.093711	0.0336654	0.072936	0.0421216	0.0548058	0.0548058	0.0686404	0.0686404	0.0575153	0.0738385	0.0629888	0.0715352	0.0462358	0.0477796	0.077361	0.0863625	0.0518929	0.0689491	0.0764143	0.0964923
492	0.048541	0.041264	0.0331393	0.0944033	0.0338699	0.0733179	0.0423034	0.0551186	0.0551186	0.0690168	0.0690168	0.0579304	0.0741116	0.0634077	0.0717693	0.0464499	0.0479983	0.077935	0.0872757	0.0521038	0.0691712	0.076771	0.0968204
493	0.0487643	0.0415355	0.0332767	0.0950957	0.0340745	0.0736999	0.0424852	0.0554315	0.0554315	0.0693932	0.0693932	0.0583455	0.0743846	0.0638265	0.0720035	0.0466641	0.0482171	0.078509	0.0881888	0.0523146	0.0693932	0.0771277	0.0971485
494	0.0489876	0.0418069	0.0334142	0.095788	0.034279	0.0740818	0.042667	0.0557444	0.0557444	0.0697696	0.0697696	0.0587605	0.0746577	0.0642454	0.0722376	0.0468783	0.0484359	0.0790829	0.0891019	0.0525254	0.0696153	0.0774844	0.0974766
495	0.0492261	0.042087	0.0335634	0.0965216	0.0345028	0.0745067	0.0428763	0.0560951	0.0560951	0.0701814	0.0701814	0.0592034	0.0749682	0.064697	0.0725292	0.0471033	0.0486782	0.0797201	0.090064	0.0527687	0.0699057	0.077899	0.0979004
496	0.0495663	0.0424253	0.0337908	0.097531	0.0348553	0.0752188	0.04327	0.0566989	0.0566989	0.0708298	0.0708298	0.0598321	0.0755291	0.0653681	0.073206	0.0474003	0.0490782	0.0807802	0.0913537	0.0532286	0.0706536	0.0787015	0.098965
497	0.0499066	0.0427636	0.0340182	0.0985404	0.0352079	0.075931	0.0436638	0.0573028	0.0573028	0.0714782	0.0714782	0.0604608	0.07609	0.0660391	0.0738828	0.0476973	0.0494782	0.0818403	0.0926434	0.0536886	0.0714015	0.079504	0.10003
498	0.0502469	0.0431019	0.0342456	0.0995498	0.0355604	0.0766432	0.0440575	0.0579066	0.0579066	0.0721266	0.0721266	0.0610895	0.0766509	0.0667102	0.0745595	0.0479943	0.0498782	0.0829005	0.0939331	0.0541485	0.0721494	0.0803065	0.101094
499	0.0505871	0.0434402	0.034473	0.100559	0.0359129	0.0773553	0.0444513	0.0585105	0.0585105	0.072775	0.072775	0.0617183	0.0772119	0.0673812	0.0752363	0.0482913	0.0502782	0.0839606	0.0952228	0.0546085	0.0728973	0.0811089	0.102159
500	0.050954	0.0438036	0.0347139	0.101579	0.0362759	0.0780781	0.0448506	0.059116	0.059116	0.0734309	0.0734309	0.0623651	0.077779	0.0680735	0.0759114	0.0486116	0.0506957	0.0850195	0.0965241	0.0550688	0.0736433	0.081924	0.103208
501	0.0516748	0.0445001	0.0351331	0.102738	0.0367776	0.078942	0.045324	0.0597432	0.0597432	0.0741857	0.0741857	0.0632523	0.078429	0.0690478	0.0765649	0.049242	0.0513441	0.0860628	0.0979795	0.0555328	0.0743637	0.0829061	0.104047
502	0.0523956	0.0451967	0.0355523	0.103896	0.0372794	0.0798058	0.0457974	0.0603703	0.0603703	0.0749405	0.0749405	0.0641395	0.0790789	0.0700222	0.0772184	0.0498725	0.0519926	0.0871061	0.0994349	0.0559969	0.075084	0.0838882	0.104887
503	0.0531164	0.0458932	0.0359715	0.105055	0.0377812	0.0806697	0.0462708	0.0609975	0.0609975	0.0756953	0.0756953	0.0650267	0.0797289	0.0709966	0.077872	0.0505029	0.052641	0.0881494	0.10089	0.0564609	0.0758044	0.0848703	0.105727
504	0.0538371	0.0465898	0.0363907	0.106213	0.0382829	0.0815335	0.0467442	0.0616247	0.0616247	0.0764501	0.0764501	0.0659139	0.0803789	0.0719709	0.0785255	0.0511333	0.0532895	0.0891926	0.102346	0.056925	0.0765248	0.0858524	0.106567
505	0.0545579	0.0472864	0.0368099	0.107372	0.0387847	0.0823974	0.0472176	0.0622519	0.0622519	0.0772049	0.0772049	0.0668011	0.0810288	0.0729453	0.079179	0.0517637	0.053938	0.0902359	0.103801	0.057389	0.0772451	0.0868345	0.107407
506	0.0553423	0.0480967	0.0373183	0.108685	0.0394821	0.0834679	0.0478438	0.0630406	0.0630406	0.0781379	0.0781379	0.0676874	0.0818904	0.073885	0.0800835	0.0524968	0.0547363	0.0914208	0.105342	0.0580534	0.07813	0.0880141	0.108617
507	0.0561268	0.048907	0.0378266	0.109998	0.0401796	0.0845383	0.0484701	0.0638293	0.0638293	0.079071	0.079071	0.0685736	0.082752	0.0748248	0.0809881	0.0532298	0.0555347	0.0926056	0.106883	0.0587178	0.0790149	0.0891938	0.109827
508	0.0569112	0.0497173	0.0383349	0.111311	0.040877	0.0856088	0.0490963	0.0646181	0.0646181	0.0800041	0.0800041	0.0694599	0.0836136	0.0757645	0.0818926	0.0539628	0.0563331	0.0937904	0.108424	0.0593823	0.0798997	0.0903734	0.111036
509	0.0576956	0.0505276	0.0388433	0.112625	0.0415745	0.0866793	0.0497225	0.0654068	0.0654068	0.0809371	0.0809371	0.0703462	0.0844752	0.0767043	0.0827971	0.0546958	0.0571314	0.0949753	0.109965	0.0600467	0.0807846	0.0915531	0.112246
510	0.0584801	0.0513379	0.0393516	0.113938	0.0422719	0.0877498	0.0503487	0.0661956	0.0661956	0.0818702	0.0818702	0.0712324	0.0853368	0.077644	0.0837017	0.0554288	0.0579298	0.0961601	0.111506	0.0607111	0.0816694	0.0927327	0.113456
511	0.0590011	0.051845	0.0397344	0.115444	0.0430064	0.0888923	0.0510361	0.0672792	0.0672792	0.0829471	0.0829471	0.0720868	0.0862346	0.0787952	0.0850199	0.0558601	0.0585694	0.0976128	0.113294	0.0617274	0.0830715	0.0944212	0.11537
512	0.0595023	0.0523294	0.0401078	0.116965	0.0437437	0.0900403	0.0517282	0.068385	0.068385	0.0840349	0.0840349	0.0729388	0.0871351	0.0799623	0.0863692	0.0562686	0.059197	0.0990857	0.115101	0.0627702	0.0845126	0.096148	0.117338
513	0.0600036	0.0528137	0.0404812	0.118486	0.044481	0.0911883	0.0524202	0.0694908	0.0694908	0.0851227	0.0851227	0.0737908	0.0880356	0.0811294	0.0877185	0.0566772	0.0598246	0.100559	0.116908	0.063813	0.0859536	0.0978747	0.119305
514	0.0605048	0.0532981	0.0408545	0.120007	0.0452182	0.0923363	0.0531123	0.0705966	0.0705966	0.0862105	0.0862105	0.0746428	0.0889361	0.0822965	0.0890678	0.0570857	0.0604522	0.102031	0.118715	0.0648558	0.0873947	0.0996015	0.121272
515	0.061006	0.0537824	0.0412279	0.121528	0.0459555	0.0934843	0.0538043	0.0717024	0.0717024	0.0872983	0.0872983	0.0754948	0.0898367	0.0834636	0.0904172	0.0574943	0.0610798	0.103504	0.120522	0.0658986	0.0888357	0.101328	0.123239
516	0.0617572	0.0545131	0.0417058	0.122957	0.0466868	0.0945953	0.0544562	0.0726488	0.0726488	0.0882364	0.0882364	0.0765251	0.0907941	0.0846849	0.0914564	0.0581358	0.0618506	0.104765	0.122219	0.0667096	0.0901097	0.102692	0.124842
517	0.0625492	0.0552839	0.0422008	0.12437	0.0474172	0.0957002	0.0551015	0.0735693	0.0735693	0.0891501	0.0891501	0.0775845	0.0917609	0.0859151	0.0924452	0.0588152	0.0626448	0.105991	0.123899	0.0674829	0.0913565	0.103997	0.126386
518	0.0633411	0.0560547	0.0426958	0.125784	0.0481476	0.0968051	0.0557469	0.0744898	0.0744898	0.0900638	0.0900638	0.0786438	0.0927276	0.0871453	0.0934339	0.0594946	0.0634389	0.107217	0.125578	0.0682562	0.0926033	0.105301	0.12793
519	0.064133	0.0568254	0.0431908	0.127197	0.0488779	0.0979101	0.0563922	0.0754103	0.0754103	0.0909776	0.0909776	0.0797032	0.0936943	0.0883755	0.0944227	0.060174	0.0642331	0.108443	0.127258	0.0690295	0.09385	0.106606	0.129473
520	0.064925	0.0575962	0.0436857	0.128611	0.0496083	0.099015	0.0570376	0.0763308	0.0763308	0.0918913	0.0918913	0.0807626	0.0946611	0.0896057	0.0954115	0.0608534	0.0650273	0.109669	0.128937	0.0698029	0.0950968	0.10791	0.131017
521	0.0657391	0.0584166	0.0442428	0.12999	0.0503389	0.100057	0.0576139	0.0772395	0.0772395	0.0928616	0.0928616	0.0818759	0.0956072	0.0907234	0.096504	0.0616011	0.065755	0.110953	0.13063	0.0706271	0.0962102	0.109266	0.132492
522	0.0665594	0.0592511	0.0448173	0.131358	0.0510696	0.101081	0.0581707	0.0781448	0.0781448	0.0938478	0.0938478	0.0830045	0.0965475	0.0918095	0.0976258	0.0623682	0.0664641	0.112254	0.132327	0.0714657	0.0972861	0.110636	0.133947
523	0.0673798	0.0600856	0.0453919	0.132727	0.0518003	0.102106	0.0587276	0.0790501	0.0790501	0.094834	0.094834	0.084133	0.0974879	0.0928956	0.0987477	0.0631352	0.0671731	0.113554	0.134024	0.0723043	0.0983619	0.112006	0.135402
524	0.0682001	0.06092	0.0459664	0.134096	0.052531	0.10313	0.0592844	0.0799555	0.0799555	0.0958203	0.0958203	0.0852616	0.0984282	0.0939817	0.0998695	0.0639023	0.0678821	0.114855	0.135721	0.0731429	0.0994377	0.113376	0.136857
525	0.0690205	0.0617545	0.046541	0.135465	0.0532617	0.104154	0.0598412	0.0808608	0.0808608	0.0968065	0.0968065	0.0863902	0.0993685	0.0950678	0.100991	0.0646693	0.0685911	0.116156	0.137418	0.0739815	0.100514	0.114746	0.138312
526	0.0698878	0.0626341	0.0471341	0.136775	0.0540434	0.105273	0.0605282	0.0818099	0.0818099	0.0978667	0.0978667	0.0875695	0.100346	0.0962036	0.102151	0.0654941	0.0693443	0.117331	0.138986	0.0748112	0.101646	0.11613	0.139718
527	0.0707752	0.0635331	0.0477351	0.138062	0.0548471	0.106433	0.0612709	0.0827778	0.0827778	0.0989585	0.0989585	0.0887706	0.10134	0.0973606	0.103326	0.0663437	0.0701163	0.118453	0.1405	0.0756371	0.102804	0.117518	0.141105
528	0.0716627	0.064432	0.0483362	0.139348	0.0556507	0.107593	0.0620136	0.0837456	0.0837456	0.10005	0.10005	0.0899717	0.102334	0.0985176	0.104501	0.0671933	0.0708883	0.119575	0.142013	0.0764629	0.103961	0.118907	0.142491
529	0.0725501	0.065331	0.0489372	0.140634	0.0564544	0.108753	0.0627563	0.0847135	0.0847135	0.101142	0.101142	0.0911728	0.103328	0.0996747	0.105676	0.0680429	0.0716604	0.120697	0.143526	0.0772888	0.105119	0.120296	0.143877
530	0.0734376	0.0662299	0.0495383	0.14192	0.0572581	0.109913	0.063499	0.0856813	0.0856813	0.102234	0.102234	0.0923739	0.104322	0.100832	0.106852	0.0688925	0.0724324	0.121819	0.14504	0.0781146	0.106276	0.121685	0.145263
531	0.0743502	0.0671736	0.0501654	0.143191	0.0580331	0.111035	0.0642098	0.0866712	0.0866712	0.103267	0.103267	0.0935634	0.105333	0.10194	0.107942	0.0697533	0.0732444	0.122919	0.146493	0.0789236	0.107394	0.12294	0.146617
532	0.0752781	0.0681447	0.0508085	0.144452	0.0587906	0.112134	0.064901	0.0876745	0.0876745	0.104263	0.104263	0.0947459	0.106354	0.103019	0.108979	0.0706209	0.0740808	0.124005	0.14791	0.0797223	0.108487	0.124112	0.147953
533	0.0762061	0.0691157	0.0514515	0.145714	0.0595481	0.113233	0.0655923	0.0886779	0.0886779	0.105259	0.105259	0.0959283	0.107375	0.104098	0.110016	0.0714885	0.0749172	0.12509	0.149326	0.080521	0.109581	0.125285	0.149288
534	0.0771341	0.0700868	0.0520946	0.146976	0.0603056	0.114332	0.0662835	0.0896812	0.0896812	0.106256	0.106256	0.0971108	0.108396	0.105176	0.111054	0.0723561	0.0757537	0.126176	0.150743	0.0813196	0.110674	0.126457	0.150623
535	0.078062	0.0710579	0.0527376	0.148237	0.0610631	0.115431	0.0669748	0.0906845	0.0906845	0.107252	0.107252	0.0982932	0.109417	0.106255	0.112091	0.0732237	0.0765901	0.127262	0.152159	0.0821183	0.111768	0.12763	0.151959
536	0.0788678	0.071882	0.0533486	0.149546	0.0618729	0.11661	0.067735	0.0918176	0.0918176	0.10833	0.10833	0.0995066	0.110453	0.107482	0.113302	0.0739743	0.0773994	0.128431	0.153687	0.0830587	0.113085	0.129052	0.153627
537	0.0795652	0.0725758	0.0539311	0.150897	0.0627291	0.117858	0.0685564	0.0930656	0.0930656	0.109481	0.109481	0.100747	0.111504	0.108842	0.114668	0.0746212	0.0781845	0.129675	0.155312	0.0841248	0.114601	0.130696	0.155591
538	0.0802625	0.0732696	0.0545136	0.152248	0.0635852	0.119106	0.0693778	0.0943137	0.0943137	0.110631	0.110631	0.101988	0.112555	0.110201	0.116033	0.075268	0.0789697	0.130918	0.156938	0.0851909	0.116117	0.13234	0.157555
539	0.0809599	0.0739634	0.0550962	0.153599	0.0644414	0.120354	0.0701992	0.0955618	0.0955618	0.111782	0.111782	0.103229	0.113606	0.11156	0.117398	0.0759149	0.0797548	0.132162	0.158564	0.086257	0.117633	0.133983	0.159519
540	0.0816573	0.0746572	0.0556787	0.15495	0.0652976	0.121603	0.0710206	0.0968098	0.0968098	0.112933	0.112933	0.104469	0.114656	0.11292	0.118763	0.0765618	0.08054	0.133405	0.160189	0.0873231	0.11915	0.135627	0.161483
541	0.0824443	0.0754779	0.0562915	0.156332	0.0661498	0.12287	0.0718157	0.0980233	0.0980233	0.114114	0.114114	0.105743	0.115733	0.114193	0.120079	0.0772742	0.0813652	0.134687	0.16192	0.0883614	0.120635	0.13718	0.16335
542	0.0833455	0.07646	0.0569429	0.157755	0.0669971	0.12416	0.0725773	0.0991929	0.0991929	0.115334	0.115334	0.107058	0.116844	0.115358	0.121334	0.0780702	0.0822412	0.136017	0.163785	0.0893644	0.122082	0.138619	0.165093
543	0.0842467	0.0774421	0.0575943	0.159178	0.0678443	0.125451	0.073339	0.100363	0.100363	0.116555	0.116555	0.108374	0.117954	0.116523	0.122588	0.0788662	0.0831173	0.137348	0.16565	0.0903675	0.123529	0.140057	0.166836
544	0.0851479	0.0784242	0.0582457	0.1606	0.0686915	0.126742	0.0741006	0.101532	0.101532	0.117775	0.117775	0.109689	0.119064	0.117687	0.123843	0.0796622	0.0839934	0.138678	0.167515	0.0913705	0.124976	0.141495	0.168579
545	0.0860491	0.0794063	0.0588971	0.162023	0.0695388	0.128032	0.0748623	0.102702	0.102702	0.118996	0.118996	0.111005	0.120175	0.118852	0.125097	0.0804582	0.0848695	0.140008	0.16938	0.0923735	0.126422	0.142933	0.170322
546	0.0870197	0.0804456	0.0595996	0.163511	0.0704434	0.129315	0.0756407	0.103887	0.103887	0.120208	0.120208	0.112411	0.121255	0.12012	0.126353	0.081339	0.0857906	0.141364	0.171244	0.0933186	0.127777	0.144333	0.171999
547	0.0881195	0.0815912	0.0603969	0.165121	0.0714548	0.130584	0.0764504	0.105103	0.105103	0.121406	0.121406	0.113988	0.122279	0.121582	0.127611	0.0823773	0.0867951	0.142769	0.173105	0.0941563	0.12896	0.14566	0.173554
548	0.0892193	0.0827367	0.0611943	0.16673	0.0724661	0.131853	0.0772601	0.106319	0.106319	0.122604	0.122604	0.115564	0.123303	0.123043	0.12887	0.0834156	0.0877996	0.144173	0.174966	0.0949939	0.130142	0.146987	0.175108
549	0.0903191	0.0838822	0.0619917	0.16834	0.0734775	0.133121	0.0780697	0.107535	0.107535	0.123802	0.123802	0.11714	0.124327	0.124504	0.130128	0.0844539	0.0888042	0.145577	0.176827	0.0958316	0.131325	0.148315	0.176662
550	0.0914188	0.0850278	0.062789	0.16995	0.0744888	0.13439	0.0788794	0.108751	0.108751	0.125	0.125	0.118716	0.125351	0.125966	0.131387	0.0854922	0.0898087	0.146981	0.178689	0.0966693	0.132508	0.149642	0.178217
551	0.0925037	0.0861564	0.0635878	0.171539	0.075494	0.135735	0.0797342	0.11003	0.11003	0.126271	0.126271	0.120289	0.126447	0.127451	0.13267	0.0865144	0.090805	0.148379	0.180545	0.0975965	0.133815	0.151107	0.179892
552	0.0935438	0.0872343	0.0643908	0.173068	0.076481	0.137305	0.0807247	0.111497	0.111497	0.127762	0.127762	0.12185	0.127758	0.129009	0.134028	0.087488	0.0917766	0.149757	0.182387	0.0987927	0.135492	0.152984	0.181929
553	0.094584	0.0883123	0.0651937	0.174597	0.0774679	0.138876	0.0817152	0.112964	0.112964	0.129252	0.129252	0.123412	0.12907	0.130568	0.135386	0.0884616	0.0927481	0.151134	0.18423	0.0999888	0.13717	0.154862	0.183965
554	0.0956241	0.0893902	0.0659966	0.176125	0.0784548	0.140447	0.0827057	0.114431	0.114431	0.130743	0.130743	0.124973	0.130381	0.132126	0.136745	0.0894353	0.0937197	0.152512	0.186073	0.101185	0.138847	0.15674	0.186002
555	0.0966643	0.0904682	0.0667996	0.177654	0.0794417	0.142018	0.0836962	0.115898	0.115898	0.132233	0.132233	0.126535	0.131693	0.133684	0.138103	0.0904089	0.0946913	0.153889	0.187915	0.102381	0.140524	0.158618	0.188039
556	0.097709	0.0915693	0.0676106	0.179136	0.0804125	0.143522	0.0846531	0.117323	0.117323	0.133655	0.133655	0.128086	0.132965	0.1352	0.139399	0.0913922	0.0956566	0.155205	0.189706	0.103532	0.142109	0.160388	0.189963
557	0.0987795	0.0928022	0.0684673	0.180351	0.0812913	0.144645	0.0854198	0.118505	0.118505	0.134684	0.134684	0.129582	0.134017	0.136473	0.140339	0.0924298	0.0965865	0.156169	0.191202	0.10443	0.143164	0.161548	0.191248
558	0.09985	0.0940351	0.069324	0.181565	0.0821702	0.145768	0.0861865	0.119688	0.119688	0.135713	0.135713	0.131077	0.135069	0.137746	0.14128	0.0934674	0.0975164	0.157133	0.192698	0.105327	0.14422	0.162707	0.192534
559	0.10092	0.095268	0.0701807	0.18278	0.0830491	0.146891	0.0869533	0.120871	0.120871	0.136742	0.136742	0.132573	0.136121	0.13902	0.142221	0.094505	0.0984463	0.158098	0.194194	0.106225	0.145276	0.163867	0.193819
560	0.101991	0.0965008	0.0710373	0.183995	0.083928	0.148014	0.08772	0.122053	0.122053	0.137771	0.137771	0.134068	0.137173	0.140293	0.143162	0.0955426	0.0993762	0.159062	0.19569	0.107122	0.146332	0.165027	0.195104
561	0.103043	0.0977127	0.0718843	0.185196	0.0848053	0.149132	0.0884892	0.123233	0.123233	0.138806	0.138806	0.135553	0.138228	0.141562	0.144117	0.0965653	0.100295	0.160021	0.197165	0.108023	0.147402	0.166194	0.196403
562	0.103747	0.098526	0.0725459	0.186135	0.0856535	0.150175	0.0893047	0.124352	0.124352	0.139943	0.139943	0.136832	0.139337	0.142761	0.145349	0.0973035	0.101003	0.160877	0.198243	0.10899	0.148744	0.167506	0.197944
563	0.10445	0.0993393	0.0732076	0.187075	0.0865017	0.151217	0.0901203	0.12547	0.12547	0.141079	0.141079	0.138111	0.140447	0.143959	0.14658	0.0980417	0.10171	0.161733	0.19932	0.109957	0.150087	0.168817	0.199486
564	0.105153	0.100153	0.0738693	0.188015	0.0873499	0.152259	0.0909358	0.126589	0.126589	0.142216	0.142216	0.13939	0.141556	0.145157	0.147812	0.0987799	0.102418	0.162589	0.200398	0.110924	0.151429	0.170128	0.201028
565	0.105857	0.100966	0.0745309	0.188954	0.088198	0.153302	0.0917513	0.127707	0.127707	0.143353	0.143353	0.140669	0.142665	0.146356	0.149044	0.0995181	0.103126	0.163445	0.201476	0.111891	0.152772	0.171439	0.202569
566	0.10656	0.101779	0.0751926	0.189894	0.0890462	0.154344	0.0925669	0.128826	0.128826	0.14449	0.14449	0.141948	0.143775	0.147554	0.150275	0.100256	0.103834	0.164301	0.202553	0.112858	0.154115	0.17275	0.204111
567	0.106996	0.102303	0.0756494	0.190578	0.0896186	0.154907	0.0930328	0.129638	0.129638	0.14524	0.14524	0.142827	0.144544	0.148373	0.151181	0.100717	0.104223	0.165055	0.20341	0.113496	0.155158	0.17352	0.205521
568	0.107414	0.102808	0.0760931	0.191246	0.0901733	0.15544	0.0934764	0.13043	0.13043	0.145965	0.145965	0.143681	0.145291	0.149168	0.152066	0.10116	0.104591	0.165801	0.204253	0.114114	0.156183	0.174256	0.206922
569	0.107832	0.103314	0.0765369	0.191913	0.090728	0.155973	0.09392	0.131222	0.131222	0.146691	0.146691	0.144535	0.146039	0.149962	0.152951	0.101603	0.104959	0.166548	0.205096	0.114732	0.157207	0.174991	0.208323
570	0.10825	0.103819	0.0769806	0.192581	0.0912828	0.156506	0.0943636	0.132014	0.132014	0.147416	0.147416	0.145389	0.146787	0.150757	0.153836	0.102047	0.105328	0.167295	0.205939	0.11535	0.158232	0.175727	0.209724
571	0.108669	0.104324	0.0774243	0.193249	0.0918375	0.157039	0.0948072	0.132807	0.132807	0.148142	0.148142	0.146243	0.147534	0.151551	0.15472	0.10249	0.105696	0.168042	0.206782	0.115968	0.159256	0.176462	0.211126
572	0.109088	0.104852	0.0779398	0.193946	0.0923878	0.157368	0.0951439	0.133428	0.133428	0.148897	0.148897	0.147129	0.148183	0.152369	0.155414	0.102973	0.105968	0.168805	0.207561	0.1166	0.159889	0.177117	0.212034
573	0.109507	0.105385	0.0784699	0.194648	0.0929371	0.157655	0.0954587	0.134015	0.134015	0.149658	0.149658	0.148022	0.148811	0.153192	0.156069	0.103465	0.106221	0.169571	0.208327	0.117235	0.160441	0.177756	0.212841
574	0.109926	0.105917	0.079	0.195351	0.0934864	0.157942	0.0957735	0.134601	0.134601	0.15042	0.15042	0.148915	0.149439	0.154014	0.156724	0.103957	0.106473	0.170336	0.209094	0.11787	0.160994	0.178395	0.213648
575	0.110345	0.10645	0.0795302	0.196054	0.0940358	0.158228	0.0960883	0.135188	0.135188	0.151181	0.151181	0.149808	0.150067	0.154837	0.157379	0.104449	0.106725	0.171102	0.20986	0.118504	0.161546	0.179034	0.214455
576	0.110765	0.106982	0.0800603	0.196757	0.0945851	0.158515	0.0964031	0.135774	0.135774	0.151942	0.151942	0.150701	0.150696	0.15566	0.158034	0.10494	0.106977	0.171868	0.210626	0.119139	0.162098	0.179673	0.215262
577	0.111475	0.107811	0.080705	0.197152	0.0952022	0.15894	0.0968771	0.136295	0.136295	0.152718	0.152718	0.151825	0.151426	0.156378	0.158575	0.105696	0.107437	0.172235	0.211065	0.119675	0.162429	0.180196	0.215697
578	0.112305	0.108761	0.0813965	0.197421	0.0958469	0.159422	0.0974162	0.13679	0.13679	0.153499	0.153499	0.153043	0.152198	0.157054	0.15907	0.106559	0.107981	0.17244	0.21137	0.120171	0.162669	0.180671	0.21598
579	0.113134	0.10971	0.0820879	0.19769	0.0964917	0.159904	0.0979553	0.137285	0.137285	0.15428	0.15428	0.154261	0.152971	0.157729	0.159565	0.107422	0.108526	0.172645	0.211675	0.120667	0.162909	0.181146	0.216262
580	0.113964	0.11066	0.0827794	0.197959	0.0971364	0.160386	0.0984943	0.13778	0.13778	0.155062	0.155062	0.155479	0.153743	0.158405	0.16006	0.108284	0.10907	0.172849	0.21198	0.121162	0.163149	0.181621	0.216545
581	0.114793	0.111609	0.0834709	0.198228	0.0977811	0.160868	0.0990334	0.138275	0.138275	0.155843	0.155843	0.156697	0.154515	0.159081	0.160555	0.109147	0.109614	0.173054	0.212285	0.121658	0.163389	0.182096	0.216828
582	0.115374	0.112214	0.0840719	0.198648	0.0983528	0.161428	0.0996067	0.13903	0.13903	0.156596	0.156596	0.157637	0.155308	0.159993	0.161394	0.109769	0.110066	0.173572	0.212807	0.122368	0.164214	0.18281	0.217903
583	0.115782	0.112578	0.0846101	0.199172	0.0988736	0.162042	0.100204	0.139966	0.139966	0.157329	0.157329	0.158384	0.156114	0.161069	0.162472	0.110223	0.110454	0.174308	0.21348	0.123227	0.165446	0.18369	0.219529
584	0.11619	0.112942	0.0851484	0.199695	0.0993944	0.162657	0.100801	0.140903	0.140903	0.158061	0.158061	0.159131	0.156921	0.162146	0.163551	0.110678	0.110841	0.175044	0.214152	0.124086	0.166678	0.184569	0.221155
585	0.116597	0.113306	0.0856866	0.200219	0.0999153	0.163272	0.101398	0.141839	0.141839	0.158794	0.158794	0.159878	0.157728	0.163222	0.164629	0.111132	0.111228	0.175779	0.214825	0.124945	0.167911	0.185449	0.222781
586	0.117005	0.11367	0.0862248	0.200743	0.100436	0.163886	0.101995	0.142775	0.142775	0.159527	0.159527	0.160624	0.158534	0.164298	0.165707	0.111586	0.111616	0.176515	0.215497	0.125804	0.169143	0.186328	0.224407
587	0.11763	0.114337	0.0868635	0.201423	0.101153	0.164672	0.102647	0.143799	0.143799	0.160479	0.160479	0.161617	0.159398	0.16543	0.166725	0.11221	0.112168	0.177385	0.216417	0.126737	0.170247	0.187278	0.225997
588	0.118501	0.115345	0.0876155	0.202278	0.102091	0.16565	0.103362	0.144921	0.144921	0.161679	0.161679	0.162886	0.160326	0.166626	0.167674	0.113024	0.112905	0.178406	0.217614	0.127755	0.171206	0.188307	0.227544
589	0.119372	0.116353	0.0883675	0.203134	0.103028	0.166628	0.104077	0.146044	0.146044	0.162878	0.162878	0.164156	0.161255	0.167821	0.168624	0.113839	0.113643	0.179427	0.218812	0.128773	0.172166	0.189337	0.229092
590	0.120243	0.117361	0.0891196	0.203989	0.103966	0.167606	0.104792	0.147166	0.147166	0.164078	0.164078	0.165425	0.162183	0.169016	0.169573	0.114653	0.11438	0.180448	0.22001	0.12979	0.173125	0.190366	0.23064
591	0.121113	0.118369	0.0898716	0.204845	0.104904	0.168585	0.105507	0.148289	0.148289	0.165277	0.165277	0.166695	0.163111	0.170211	0.170522	0.115468	0.115117	0.181469	0.221208	0.130808	0.174085	0.191396	0.232188
592	0.121887	0.119274	0.0905923	0.205688	0.105783	0.169479	0.106212	0.149346	0.149346	0.166406	0.166406	0.167883	0.164011	0.1713	0.171517	0.11625	0.115775	0.182432	0.222314	0.13178	0.175118	0.192395	0.233662
593	0.122482	0.119986	0.0912547	0.206509	0.106553	0.170217	0.106896	0.150285	0.150285	0.167404	0.167404	0.168921	0.164857	0.172191	0.172597	0.116972	0.116283	0.183288	0.223251	0.132666	0.176286	0.193339	0.234996
594	0.123077	0.120698	0.0919172	0.20733	0.107323	0.170955	0.10758	0.151223	0.151223	0.168402	0.168402	0.169959	0.165704	0.173082	0.173676	0.117695	0.116792	0.184144	0.224187	0.133553	0.177454	0.194283	0.236331
595	0.123671	0.121411	0.0925796	0.208151	0.108093	0.171693	0.108264	0.152161	0.152161	0.1694	0.1694	0.170997	0.16655	0.173973	0.174756	0.118417	0.1173	0.184999	0.225124	0.134439	0.178622	0.195226	0.237666
596	0.124266	0.122123	0.0932421	0.208972	0.108863	0.172432	0.108948	0.153099	0.153099	0.170398	0.170398	0.172036	0.167397	0.174864	0.175836	0.11914	0.117808	0.185855	0.22606	0.135326	0.17979	0.19617	0.239001
597	0.124765	0.122745	0.0938232	0.209566	0.109496	0.172887	0.109468	0.153826	0.153826	0.1712	0.1712	0.17291	0.16814	0.175568	0.176634	0.119777	0.118193	0.186525	0.226742	0.135999	0.18064	0.196856	0.239982
598	0.124924	0.123047	0.0941161	0.209358	0.109646	0.172339	0.109408	0.153805	0.153805	0.171308	0.171308	0.173207	0.168516	0.175613	0.176434	0.120113	0.118141	0.186533	0.226523	0.135917	0.180361	0.196627	0.239708
599	0.125084	0.123349	0.0944091	0.20915	0.109795	0.171791	0.109348	0.153784	0.153784	0.171416	0.171416	0.173503	0.168892	0.175657	0.176233	0.120449	0.118088	0.186541	0.226304	0.135835	0.180083	0.196398	0.239434
600	0.125243	0.12365	0.094702	0.208942	0.109945	0.171243	0.109287	0.153762	0.153762	0.171525	0.171525	0.1738	0.169269	0.175701	0.176033	0.120784	0.118035	0.18655	0.226085	0.135753	0.179804	0.196169	0.23916
601	0.125403	0.123952	0.0949949	0.208733	0.110094	0.170695	0.109227	0.153741	0.153741	0.171633	0.171633	0.174096	0.169645	0.175746	0.175833	0.12112	0.117982	0.186558	0.225866	0.135671	0.179525	0.19594	0.238886
602	0.125516	0.124198	0.095258	0.208485	0.110201	0.170119	0.109154	0.153677	0.153677	0.171703	0.171703	0.174348	0.169991	0.175758	0.175629	0.121411	0.117894	0.186542	0.225588	0.135585	0.179228	0.195659	0.238596
603	0.125093	0.12381	0.0951784	0.207771	0.109819	0.169223	0.108931	0.153117	0.153117	0.171339	0.171339	0.174087	0.169989	0.175404	0.175382	0.121196	0.117396	0.186244	0.224628	0.135448	0.178719	0.194776	0.238115
604	0.12467	0.123421	0.0950987	0.207057	0.109437	0.168328	0.108708	0.152557	0.152557	0.170974	0.170974	0.173826	0.169987	0.175049	0.175136	0.120981	0.116897	0.185947	0.223667	0.135312	0.178211	0.193892	0.237634
605	0.124246	0.123032	0.0950191	0.206344	0.109055	0.167433	0.108486	0.151997	0.151997	0.170609	0.170609	0.173565	0.169985	0.174695	0.174889	0.120765	0.116399	0.185649	0.222707	0.135176	0.177702	0.193009	0.237153
606	0.123823	0.122643	0.0949394	0.20563	0.108673	0.166537	0.108263	0.151437	0.151437	0.170244	0.170244	0.173304	0.169983	0.17434	0.174642	0.12055	0.1159	0.185351	0.221746	0.135039	0.177194	0.192126	0.236672
607	0.1234	0.122255	0.0948598	0.204916	0.10829	0.165642	0.10804	0.150878	0.150878	0.16988	0.16988	0.173043	0.169981	0.173986	0.174396	0.120334	0.115402	0.185053	0.220786	0.134903	0.176685	0.191242	0.236191
608	0.122893	0.12168	0.094593	0.204164	0.107884	0.165035	0.107955	0.150561	0.150561	0.169627	0.169627	0.172669	0.16996	0.173662	0.174479	0.119934	0.114768	0.18478	0.219806	0.134986	0.176173	0.190993	0.235954
609	0.122381	0.121096	0.0943164	0.203409	0.107476	0.164443	0.107876	0.150257	0.150257	0.16938	0.16938	0.172289	0.169938	0.173339	0.174579	0.119525	0.114127	0.184509	0.218825	0.135081	0.175662	0.190778	0.23573
610	0.121869	0.120511	0.0940398	0.202655	0.107069	0.163852	0.107798	0.149954	0.149954	0.169132	0.169132	0.171909	0.169916	0.173016	0.17468	0.119115	0.113486	0.184237	0.217844	0.135176	0.17515	0.190562	0.235505
611	0.121357	0.119927	0.0937632	0.2019	0.106661	0.16326	0.10772	0.14965	0.14965	0.168885	0.168885	0.171529	0.169894	0.172694	0.17478	0.118706	0.112845	0.183966	0.216864	0.135271	0.174638	0.190347	0.235281
612	0.120845	0.119343	0.0934867	0.201145	0.106254	0.162668	0.107642	0.149346	0.149346	0.168638	0.168638	0.171149	0.169872	0.172371	0.17488	0.118296	0.112203	0.183694	0.215883	0.135366	0.174127	0.190131	0.235057
613	0.120829	0.119339	0.0935836	0.200572	0.106255	0.16243	0.107714	0.149214	0.149214	0.168635	0.168635	0.171261	0.170107	0.172512	0.17501	0.118387	0.112002	0.183474	0.215198	0.135431	0.17405	0.18992	0.234941
614	0.120929	0.119471	0.0937682	0.200042	0.106353	0.162275	0.107821	0.149122	0.149122	0.16869	0.16869	0.171488	0.170403	0.172762	0.175148	0.118595	0.111903	0.183267	0.214582	0.135488	0.174076	0.189709	0.234851
615	0.12103	0.119603	0.0939528	0.199512	0.106451	0.162119	0.107928	0.149031	0.149031	0.168744	0.168744	0.171715	0.170698	0.173011	0.175285	0.118803	0.111804	0.183059	0.213967	0.135545	0.174101	0.189498	0.234761
616	0.12113	0.119735	0.0941374	0.198981	0.106549	0.161964	0.108035	0.148939	0.148939	0.168798	0.168798	0.171942	0.170994	0.173261	0.175422	0.119012	0.111706	0.182851	0.213351	0.135602	0.174126	0.189288	0.234671
617	0.121231	0.119868	0.094322	0.198451	0.106647	0.161809	0.108142	0.148847	0.148847	0.168853	0.168853	0.172169	0.171289	0.173511	0.175559	0.11922	0.111607	0.182644	0.212736	0.135659	0.174152	0.189077	0.234581
618	0.12142	0.120081	0.0946106	0.198313	0.106895	0.161726	0.10826	0.148935	0.148935	0.169107	0.169107	0.17263	0.171639	0.173801	0.175731	0.119464	0.111614	0.182718	0.212652	0.135928	0.174283	0.189034	0.234748
619	0.121654	0.120335	0.0949527	0.198377	0.107221	0.161682	0.108384	0.149116	0.149116	0.169463	0.169463	0.173213	0.172018	0.174112	0.175921	0.119727	0.111675	0.182939	0.212842	0.136307	0.174469	0.189077	0.235047
620	0.121888	0.12059	0.0952948	0.19844	0.107546	0.161637	0.108509	0.149297	0.149297	0.16982	0.16982	0.173795	0.172396	0.174424	0.176112	0.11999	0.111736	0.183159	0.213032	0.136685	0.174654	0.189121	0.235347
621	0.122123	0.120844	0.095637	0.198504	0.107872	0.161592	0.108633	0.149479	0.149479	0.170176	0.170176	0.174377	0.172774	0.174735	0.176302	0.120252	0.111797	0.18338	0.213222	0.137064	0.17484	0.189164	0.235646
622	0.122357	0.121099	0.0959791	0.198568	0.108197	0.161547	0.108757	0.14966	0.14966	0.170533	0.170533	0.17496	0.173152	0.175046	0.176492	0.120515	0.111858	0.1836	0.213412	0.137442	0.175025	0.189207	0.235945
623	0.122606	0.121332	0.0962973	0.198827	0.108441	0.161831	0.109114	0.150037	0.150037	0.171187	0.171187	0.175671	0.173741	0.17565	0.177065	0.120774	0.111996	0.18403	0.213808	0.137951	0.175517	0.189637	0.236749
624	0.122866	0.121545	0.0965935	0.199267	0.10861	0.162418	0.109687	0.150596	0.150596	0.172115	0.172115	0.176503	0.174524	0.176523	0.177991	0.12103	0.112204	0.184652	0.214393	0.13858	0.176292	0.190422	0.238019
625	0.123127	0.121758	0.0968897	0.199706	0.108779	0.163005	0.110259	0.151154	0.151154	0.173043	0.173043	0.177334	0.175307	0.177396	0.178916	0.121286	0.112412	0.185275	0.214978	0.13921	0.177068	0.191208	0.239289
626	0.123388	0.121972	0.097186	0.200145	0.108948	0.163592	0.110832	0.151713	0.151713	0.173972	0.173972	0.178165	0.176091	0.17827	0.179842	0.121542	0.11262	0.185898	0.215563	0.139839	0.177843	0.191994	0.240559
627	0.123648	0.122185	0.0974822	0.200585	0.109117	0.164179	0.111405	0.152271	0.152271	0.1749	0.1749	0.178996	0.176874	0.179143	0.180768	0.121798	0.112828	0.18652	0.216148	0.140468	0.178618	0.19278	0.241829
628	0.124047	0.122578	0.0978958	0.201256	0.109461	0.16478	0.111958	0.153039	0.153039	0.175777	0.175777	0.179959	0.177676	0.180093	0.181686	0.122175	0.113163	0.187322	0.217027	0.141151	0.179484	0.193695	0.243187
629	0.124692	0.12329	0.0985181	0.20234	0.110115	0.165406	0.112476	0.154179	0.154179	0.176564	0.176564	0.181157	0.178513	0.18118	0.182588	0.122767	0.113726	0.188441	0.218428	0.141928	0.180511	0.19484	0.244704
630	0.125336	0.124003	0.0991404	0.203423	0.11077	0.166032	0.112994	0.15532	0.15532	0.177351	0.177351	0.182354	0.179349	0.182266	0.183491	0.123359	0.114288	0.18956	0.219829	0.142706	0.181539	0.195984	0.24622
631	0.125981	0.124715	0.0997628	0.204507	0.111425	0.166658	0.113512	0.15646	0.15646	0.178138	0.178138	0.183552	0.180186	0.183352	0.184393	0.123952	0.114851	0.190679	0.22123	0.143484	0.182566	0.197128	0.247736
632	0.126625	0.125427	0.100385	0.20559	0.112079	0.167284	0.114031	0.157601	0.157601	0.178924	0.178924	0.184749	0.181022	0.184438	0.185296	0.124544	0.115413	0.191798	0.22263	0.144262	0.183594	0.198273	0.249252
633	0.127314	0.126225	0.101075	0.206755	0.112789	0.167901	0.11453	0.158725	0.158725	0.179676	0.179676	0.185973	0.1818	0.185465	0.186109	0.125202	0.116014	0.192953	0.224113	0.145054	0.184577	0.199336	0.250683
634	0.128165	0.127341	0.102022	0.208227	0.113708	0.168486	0.114959	0.159788	0.159788	0.180295	0.180295	0.187296	0.182356	0.186266	0.186588	0.126107	0.116761	0.194246	0.225906	0.145902	0.185396	0.200093	0.251793
635	0.129017	0.128458	0.102969	0.209698	0.114627	0.16907	0.115388	0.160851	0.160851	0.180914	0.180914	0.188619	0.182912	0.187067	0.187066	0.127012	0.117508	0.195539	0.227698	0.146749	0.186214	0.200851	0.252903
636	0.129868	0.129575	0.103915	0.21117	0.115546	0.169655	0.115817	0.161914	0.161914	0.181533	0.181533	0.189942	0.183467	0.187868	0.187544	0.127917	0.118254	0.196832	0.229491	0.147596	0.187032	0.201609	0.254013
637	0.13072	0.130692	0.104862	0.212642	0.116465	0.17024	0.116246	0.162977	0.162977	0.182152	0.182152	0.191265	0.184023	0.188669	0.188022	0.128822	0.119001	0.198125	0.231283	0.148444	0.18785	0.202366	0.255123
638	0.131533	0.131764	0.10577	0.214059	0.117343	0.170803	0.116666	0.164006	0.164006	0.182766	0.182766	0.192543	0.184581	0.189455	0.188509	0.129693	0.119713	0.199382	0.233003	0.149265	0.188658	0.203104	0.256226
639	0.131626	0.132001	0.105959	0.214435	0.117457	0.170951	0.116912	0.164383	0.164383	0.183279	0.183279	0.192969	0.185166	0.189962	0.189164	0.129929	0.119767	0.199946	0.233343	0.149592	0.189265	0.203464	0.257199
640	0.131718	0.132237	0.106147	0.214811	0.117571	0.1711	0.117158	0.164761	0.164761	0.183792	0.183792	0.193394	0.185751	0.190469	0.189819	0.130165	0.119822	0.20051	0.233682	0.149918	0.189872	0.203824	0.258171
641	0.131811	0.132474	0.106335	0.215186	0.117684	0.171249	0.117404	0.165139	0.165139	0.184305	0.184305	0.19382	0.186335	0.190975	0.190473	0.130401	0.119876	0.201074	0.234022	0.150245	0.190478	0.204183	0.259143
642	0.131903	0.13271	0.106524	0.215562	0.117798	0.171397	0.11765	0.165517	0.165517	0.184819	0.184819	0.194245	0.18692	0.191482	0.191128	0.130637	0.119931	0.201638	0.234361	0.150572	0.191085	0.204543	0.260115
643	0.131996	0.132947	0.106712	0.215938	0.117912	0.171546	0.117896	0.165894	0.165894	0.185332	0.185332	0.194671	0.187505	0.191989	0.191783	0.130873	0.119985	0.202202	0.234701	0.150898	0.191692	0.204903	0.261087
644	0.130913	0.131904	0.105934	0.214056	0.116982	0.17004	0.117159	0.16433	0.16433	0.184093	0.184093	0.192964	0.186681	0.190686	0.191058	0.129999	0.118773	0.200823	0.232344	0.150089	0.190026	0.203239	0.259485
645	0.129684	0.130703	0.105036	0.211894	0.115923	0.168329	0.116301	0.162525	0.162525	0.182638	0.182638	0.190994	0.185682	0.18916	0.190162	0.128988	0.117405	0.199203	0.229654	0.149139	0.188079	0.201325	0.257565
646	0.128456	0.129502	0.104138	0.209733	0.114864	0.166618	0.115442	0.16072	0.16072	0.181183	0.181183	0.189023	0.184684	0.187633	0.189266	0.127977	0.116036	0.197584	0.226963	0.148189	0.186132	0.199411	0.255645
647	0.127227	0.128302	0.103241	0.207571	0.113805	0.164907	0.114583	0.158915	0.158915	0.179727	0.179727	0.187053	0.183685	0.186107	0.188369	0.126966	0.114668	0.195964	0.224273	0.14724	0.184185	0.197497	0.253725
648	0.125999	0.127101	0.102343	0.20541	0.112746	0.163196	0.113725	0.157111	0.157111	0.178272	0.178272	0.185082	0.182687	0.184581	0.187473	0.125955	0.113299	0.194345	0.221583	0.14629	0.182237	0.195583	0.251805
649	0.12322	0.124009	0.100195	0.201686	0.110376	0.159788	0.111682	0.153906	0.153906	0.175404	0.175404	0.181032	0.180471	0.181353	0.185233	0.123424	0.110629	0.191403	0.217019	0.144186	0.178973	0.192207	0.248171
650	0.119868	0.120218	0.097584	0.197383	0.107521	0.155753	0.109202	0.150184	0.150184	0.172012	0.172012	0.176212	0.177805	0.177495	0.182495	0.12033	0.107477	0.187973	0.211763	0.141656	0.17522	0.188291	0.243903
651	0.116516	0.116428	0.0949732	0.193081	0.104667	0.151717	0.106722	0.146461	0.146461	0.168621	0.168621	0.171392	0.17514	0.173638	0.179757	0.117237	0.104325	0.184543	0.206506	0.139126	0.171468	0.184374	0.239636
652	0.113165	0.112637	0.0923625	0.188779	0.101812	0.147682	0.104241	0.142739	0.142739	0.16523	0.16523	0.166572	0.172474	0.16978	0.177019	0.114143	0.101173	0.181112	0.20125	0.136596	0.167716	0.180457	0.235368
653	0.109813	0.108846	0.0897517	0.184477	0.0989568	0.143646	0.101761	0.139017	0.139017	0.161839	0.161839	0.161752	0.169808	0.165923	0.174281	0.11105	0.0980205	0.177682	0.195994	0.134066	0.163963	0.176541	0.231101
654	0.106699	0.105416	0.0871723	0.179594	0.0959757	0.139324	0.0989705	0.134818	0.134818	0.157907	0.157907	0.156933	0.166751	0.16159	0.170723	0.108151	0.0949577	0.173521	0.190154	0.130888	0.159385	0.171734	0.225263
655	0.103773	0.10227	0.0846177	0.174255	0.0928954	0.134777	0.0959365	0.130244	0.130244	0.153551	0.153551	0.152115	0.163386	0.156884	0.166522	0.105407	0.0919648	0.168786	0.183856	0.127201	0.154157	0.166227	0.218191
656	0.100846	0.0991247	0.082063	0.168917	0.0898151	0.130229	0.0929024	0.125671	0.125671	0.149195	0.149195	0.147296	0.160022	0.152178	0.16232	0.102662	0.088972	0.164052	0.177557	0.123513	0.14893	0.16072	0.211119
657	0.0979198	0.0959788	0.0795084	0.163578	0.0867348	0.125682	0.0898684	0.121097	0.121097	0.144839	0.144839	0.142478	0.156657	0.147473	0.158119	0.0999169	0.0859791	0.159317	0.171259	0.119826	0.143702	0.155213	0.204047
658	0.0949934	0.092833	0.0769537	0.158239	0.0836545	0.121135	0.0868344	0.116524	0.116524	0.140483	0.140483	0.137659	0.153292	0.142767	0.153918	0.0971721	0.0829863	0.154582	0.164961	0.116139	0.138475	0.149707	0.196975
659	0.0923053	0.0899156	0.0746621	0.153537	0.0808843	0.117199	0.084177	0.112591	0.112591	0.13664	0.13664	0.133404	0.150286	0.138772	0.150203	0.0945864	0.0803268	0.150382	0.159472	0.112914	0.133922	0.144879	0.190907
660	0.0899899	0.0873556	0.0727818	0.14983	0.0785991	0.114219	0.0821086	0.109661	0.109661	0.133598	0.133598	0.13003	0.147842	0.13589	0.14725	0.0922497	0.0781888	0.147016	0.15525	0.11041	0.130423	0.141114	0.18641
661	0.0876745	0.0847956	0.0709016	0.146122	0.0763139	0.11124	0.0800402	0.106731	0.106731	0.130556	0.130556	0.126656	0.145397	0.133008	0.144298	0.089913	0.0760508	0.143651	0.151028	0.107907	0.126925	0.137348	0.181914
662	0.0853591	0.0822356	0.0690214	0.142415	0.0740287	0.108261	0.0779718	0.103801	0.103801	0.127514	0.127514	0.123282	0.142952	0.130125	0.141345	0.0875763	0.0739128	0.140286	0.146806	0.105403	0.123427	0.133583	0.177417
663	0.0830437	0.0796756	0.0671411	0.138707	0.0717435	0.105281	0.0759035	0.100871	0.100871	0.124473	0.124473	0.119907	0.140507	0.127243	0.138392	0.0852396	0.0717748	0.13692	0.142584	0.102899	0.119929	0.129818	0.17292
664	0.0810703	0.0775029	0.0655522	0.135532	0.0697973	0.102712	0.0741469	0.0984136	0.0984136	0.121905	0.121905	0.117098	0.138424	0.124797	0.135842	0.0832307	0.0699549	0.134058	0.139	0.100765	0.116928	0.126573	0.169085
665	0.0803836	0.0767871	0.0650589	0.134356	0.0691261	0.101682	0.0735632	0.0977355	0.0977355	0.121118	0.121118	0.116413	0.137699	0.123993	0.134806	0.0824548	0.0693316	0.133089	0.13782	0.10002	0.115796	0.125286	0.167737
666	0.0796969	0.0760714	0.0645657	0.133181	0.068455	0.100653	0.0729794	0.0970574	0.0970574	0.120331	0.120331	0.115727	0.136974	0.123188	0.13377	0.0816788	0.0687083	0.13212	0.136639	0.0992752	0.114665	0.124	0.166389
667	0.0790101	0.0753556	0.0640724	0.132006	0.0677839	0.0996234	0.0723957	0.0963793	0.0963793	0.119544	0.119544	0.115042	0.136249	0.122384	0.132734	0.0809028	0.0680851	0.13115	0.135458	0.0985301	0.113534	0.122713	0.165041
668	0.0783234	0.0746399	0.0635792	0.130831	0.0671127	0.098594	0.071812	0.0957012	0.0957012	0.118757	0.118757	0.114356	0.135524	0.121579	0.131698	0.0801269	0.0674618	0.130181	0.134277	0.0977851	0.112403	0.121426	0.163693
669	0.0776845	0.0739727	0.0631275	0.129729	0.066484	0.0976268	0.0712752	0.0950825	0.0950825	0.118032	0.118032	0.113744	0.134853	0.120845	0.130724	0.0793986	0.0668826	0.129279	0.133181	0.0970934	0.111341	0.120215	0.162432
670	0.0785904	0.0748765	0.0640205	0.131008	0.0672266	0.0986702	0.0722522	0.0963851	0.0963851	0.119332	0.119332	0.115497	0.135945	0.122373	0.131764	0.0802107	0.0677304	0.130559	0.134795	0.0981295	0.112507	0.121447	0.163975
671	0.0794964	0.0757804	0.0649135	0.132288	0.0679691	0.0997137	0.0732292	0.0976876	0.0976876	0.120631	0.120631	0.117251	0.137036	0.123901	0.132803	0.0810229	0.0685782	0.131839	0.13641	0.0991656	0.113674	0.12268	0.165518
672	0.0804024	0.0766842	0.0658065	0.133567	0.0687117	0.100757	0.0742063	0.0989901	0.0989901	0.121931	0.121931	0.119004	0.138127	0.12543	0.133842	0.081835	0.0694259	0.133119	0.138025	0.100202	0.11484	0.123913	0.167061
673	0.0813083	0.0775881	0.0666995	0.134846	0.0694543	0.101801	0.0751833	0.100293	0.100293	0.12323	0.12323	0.120758	0.139218	0.126958	0.134881	0.0826472	0.0702737	0.134399	0.139639	0.101238	0.116007	0.125146	0.168603
674	0.0822143	0.0784919	0.0675925	0.136126	0.0701968	0.102844	0.0761604	0.101595	0.101595	0.12453	0.12453	0.122512	0.140309	0.128486	0.13592	0.0834594	0.0711215	0.135679	0.141254	0.102274	0.117174	0.126379	0.170146
675	0.0852415	0.0817585	0.0703247	0.139888	0.072815	0.106058	0.0787259	0.105222	0.105222	0.128127	0.128127	0.1274	0.143418	0.132437	0.138689	0.0863241	0.0738341	0.13944	0.146007	0.105036	0.120501	0.130143	0.174552
676	0.0886431	0.085442	0.0733815	0.144088	0.0757642	0.109654	0.0815718	0.109258	0.109258	0.132129	0.132129	0.132841	0.146881	0.136815	0.141763	0.089551	0.0768758	0.14364	0.151314	0.108102	0.12421	0.134354	0.179463
677	0.0920447	0.0891255	0.0764382	0.148289	0.0787134	0.113251	0.0844177	0.113295	0.113295	0.136132	0.136132	0.138282	0.150345	0.141193	0.144838	0.0927779	0.0799175	0.14784	0.15662	0.111168	0.127919	0.138565	0.184374
678	0.0954463	0.092809	0.079495	0.152489	0.0816626	0.116848	0.0872636	0.117331	0.117331	0.140134	0.140134	0.143723	0.153809	0.145571	0.147912	0.0960049	0.0829592	0.15204	0.161927	0.114234	0.131629	0.142775	0.189284
679	0.0988479	0.0964924	0.0825518	0.156689	0.0846118	0.120445	0.0901095	0.121368	0.121368	0.144137	0.144137	0.149164	0.157273	0.149949	0.150986	0.0992318	0.0860009	0.15624	0.167234	0.117301	0.135338	0.146986	0.194195
680	0.103752	0.101756	0.0870606	0.164665	0.089384	0.126943	0.0949663	0.128723	0.128723	0.151162	0.151162	0.157834	0.162781	0.15731	0.157149	0.103731	0.0907539	0.163798	0.177349	0.123131	0.143035	0.155084	0.204457
681	0.10943	0.107834	0.0923175	0.174587	0.0950953	0.134935	0.100859	0.137789	0.137789	0.159746	0.159746	0.168167	0.169341	0.166208	0.164903	0.108887	0.0963884	0.173086	0.189941	0.130385	0.152787	0.165184	0.217474
682	0.115108	0.113912	0.0975744	0.184508	0.100807	0.142928	0.106752	0.146855	0.146855	0.168329	0.168329	0.178501	0.175901	0.175106	0.172658	0.114042	0.102023	0.182374	0.202532	0.137639	0.162538	0.175283	0.230492
683	0.120787	0.119989	0.102831	0.194429	0.106518	0.15092	0.112644	0.155921	0.155921	0.176913	0.176913	0.188834	0.182461	0.184004	0.180412	0.119197	0.107657	0.191661	0.215124	0.144894	0.17229	0.185383	0.24351
684	0.126465	0.126067	0.108088	0.20435	0.112229	0.158913	0.118537	0.164987	0.164987	0.185496	0.185496	0.199167	0.189021	0.192901	0.188167	0.124353	0.113292	0.200949	0.227716	0.152148	0.182042	0.195483	0.256527
685	0.132719	0.133191	0.113882	0.214245	0.118474	0.167284	0.124578	0.174349	0.174349	0.193925	0.193925	0.209937	0.195391	0.201601	0.195573	0.129965	0.119373	0.210077	0.240546	0.15944	0.191827	0.205171	0.269418
686	0.139623	0.141495	0.12028	0.224112	0.125321	0.176083	0.130785	0.184047	0.184047	0.202181	0.202181	0.221198	0.201545	0.210077	0.202587	0.136092	0.125958	0.219024	0.253643	0.166775	0.20165	0.214396	0.282166
687	0.146526	0.149799	0.126679	0.233978	0.132168	0.184882	0.136993	0.193745	0.193745	0.210437	0.210437	0.23246	0.2077	0.218554	0.209601	0.142219	0.132544	0.227971	0.266741	0.17411	0.211474	0.22362	0.294914
688	0.15343	0.158103	0.133078	0.243845	0.139015	0.19368	0.143201	0.203443	0.203443	0.218692	0.218692	0.243722	0.213854	0.22703	0.216615	0.148346	0.139129	0.236919	0.279838	0.181446	0.221297	0.232844	0.307662
689	0.160333	0.166406	0.139476	0.253711	0.145861	0.202479	0.149408	0.213141	0.213141	0.226948	0.226948	0.254983	0.220009	0.235507	0.223629	0.154473	0.145714	0.245866	0.292936	0.188781	0.231121	0.242069	0.320409
690	0.166864	0.174423	0.145583	0.262893	0.152311	0.210605	0.155066	0.222111	0.222111	0.23445	0.23445	0.265526	0.225558	0.243384	0.229931	0.160253	0.151961	0.254194	0.305261	0.195407	0.240154	0.250538	0.331877
691	0.172435	0.181701	0.150939	0.270315	0.157738	0.217003	0.159309	0.229209	0.229209	0.240014	0.240014	0.274222	0.229553	0.249722	0.234402	0.16514	0.157341	0.260932	0.315601	0.200212	0.247157	0.257063	0.340054
692	0.178006	0.188978	0.156296	0.277736	0.163164	0.2234	0.163553	0.236307	0.236307	0.245578	0.245578	0.282917	0.233548	0.256059	0.238873	0.170027	0.16272	0.267669	0.325941	0.205017	0.254159	0.263589	0.34823
693	0.183578	0.196256	0.161652	0.285157	0.168591	0.229797	0.167797	0.243405	0.243405	0.251142	0.251142	0.291612	0.237543	0.262396	0.243344	0.174915	0.168099	0.274407	0.336281	0.209821	0.261162	0.270115	0.356407
694	0.189149	0.203534	0.167008	0.292579	0.174018	0.236194	0.17204	0.250503	0.250503	0.256707	0.256707	0.300307	0.241538	0.268733	0.247816	0.179802	0.173479	0.281144	0.346621	0.214626	0.268164	0.27664	0.364584
695	0.194564	0.210645	0.172226	0.299783	0.179307	0.242416	0.176176	0.257434	0.257434	0.262112	0.262112	0.308766	0.24544	0.274901	0.252194	0.184538	0.178708	0.287688	0.356661	0.219327	0.275005	0.282979	0.372593
696	0.198192	0.215844	0.175859	0.304492	0.183008	0.24662	0.179069	0.262437	0.262437	0.26569	0.26569	0.314504	0.248285	0.279121	0.255501	0.187543	0.182211	0.292003	0.363255	0.222844	0.279996	0.287169	0.378673
697	0.201819	0.221043	0.179491	0.3092	0.186709	0.250823	0.181961	0.267441	0.267441	0.269268	0.269268	0.320242	0.251129	0.28334	0.258809	0.190548	0.185715	0.296319	0.369848	0.226361	0.284987	0.291359	0.384752
698	0.205446	0.226241	0.183123	0.313909	0.19041	0.255026	0.184854	0.272444	0.272444	0.272847	0.272847	0.32598	0.253973	0.28756	0.262116	0.193553	0.189219	0.300634	0.376442	0.229877	0.289977	0.295549	0.390832
699	0.209074	0.23144	0.186755	0.318617	0.194111	0.25923	0.187747	0.277448	0.277448	0.276425	0.276425	0.331719	0.256817	0.291779	0.265424	0.196558	0.192722	0.304949	0.383036	0.233394	0.294968	0.29974	0.396912
700	0.212701	0.236639	0.190388	0.323326	0.197811	0.263433	0.190639	0.282451	0.282451	0.280003	0.280003	0.337457	0.259661	0.295998	0.268731	0.199563	0.196226	0.309264	0.38963	0.23691	0.299959	0.30393	0.402992

## Sheet: Bucket_plastic
Wavelength	1	2	3	4	5	6	7
401	0.0616551	0.0618026	0.0622292	0.0625107	0.0618708	0.06207	0.061977
402	0.0615379	0.0616435	0.0620828	0.0623724	0.061717	0.061947	0.0618472
403	0.0614208	0.0614843	0.0619363	0.0622341	0.0615632	0.061824	0.0617174
404	0.0613037	0.0613252	0.0617899	0.0620958	0.0614094	0.061701	0.0615876
405	0.0612212	0.0612416	0.0617217	0.0620323	0.061333	0.0616241	0.0615244
406	0.0611591	0.0612024	0.0616996	0.0620126	0.0613021	0.0615743	0.0615002
407	0.0610971	0.0611632	0.0616774	0.061993	0.0612712	0.0615244	0.0614761
408	0.061035	0.061124	0.0616553	0.0619733	0.0612403	0.0614746	0.061452
409	0.0609729	0.0610849	0.0616332	0.0619537	0.0612094	0.0614248	0.0614278
410	0.0608949	0.0609989	0.0615522	0.0618661	0.0611416	0.0613442	0.0613637
411	0.0608081	0.0608867	0.0614382	0.0617404	0.0610531	0.0612462	0.0612771
412	0.0607212	0.0607745	0.0613242	0.0616147	0.0609645	0.0611483	0.0611905
413	0.0606343	0.0606623	0.0612102	0.061489	0.0608759	0.0610503	0.0611039
414	0.0605475	0.0605501	0.0610961	0.0613633	0.0607873	0.0609524	0.0610173
415	0.0605295	0.0605291	0.0610763	0.0613358	0.0607456	0.0609505	0.0610194
416	0.0605502	0.0605593	0.0611095	0.0613635	0.0607303	0.0610027	0.0610714
417	0.060571	0.0605895	0.0611427	0.0613911	0.0607149	0.0610549	0.0611234
418	0.0605918	0.0606197	0.0611759	0.0614188	0.0606996	0.061107	0.0611754
419	0.0606125	0.0606499	0.061209	0.0614465	0.0606842	0.0611592	0.0612274
420	0.0605163	0.0605727	0.0611266	0.061348	0.0605917	0.0610911	0.0611427
421	0.0603515	0.0604324	0.0609764	0.0611753	0.0604538	0.0609523	0.0609778
422	0.0601867	0.0602921	0.0608261	0.0610027	0.0603159	0.0608135	0.060813
423	0.0600218	0.0601519	0.0606758	0.06083	0.060178	0.0606747	0.0606481
424	0.059857	0.0600116	0.0605255	0.0606574	0.0600401	0.0605359	0.0604832
425	0.0597185	0.0598723	0.0603713	0.060503	0.0599012	0.060405	0.0603386
426	0.0595962	0.0597337	0.0602146	0.0603597	0.0597616	0.0602788	0.0602064
427	0.0594738	0.0595951	0.0600579	0.0602165	0.0596219	0.0601527	0.0600742
428	0.0593515	0.0594565	0.0599012	0.0600733	0.0594823	0.0600266	0.0599419
429	0.0592292	0.0593179	0.0597445	0.05993	0.0593427	0.0599004	0.0598097
430	0.0591632	0.059253	0.0596697	0.0598598	0.0592702	0.0598391	0.0597409
431	0.0591333	0.0592353	0.0596471	0.0598364	0.0592407	0.0598192	0.0597124
432	0.0591034	0.0592175	0.0596246	0.0598129	0.0592111	0.0597993	0.059684
433	0.0590735	0.0591998	0.0596021	0.0597895	0.0591815	0.0597794	0.0596556
434	0.0590435	0.059182	0.0595795	0.0597661	0.059152	0.0597594	0.0596272
435	0.0591381	0.0592787	0.0596779	0.0598667	0.0592544	0.0598637	0.0597263
436	0.0593192	0.0594548	0.0598602	0.0600537	0.0594485	0.0600544	0.0599139
437	0.0595003	0.0596309	0.0600425	0.0602406	0.0596426	0.060245	0.0601015
438	0.0596814	0.059807	0.0602248	0.0604276	0.0598367	0.0604356	0.0602892
439	0.0598625	0.0599832	0.0604071	0.0606145	0.0600308	0.0606262	0.0604768
440	0.0601098	0.0602208	0.0606544	0.0608676	0.0602708	0.0608769	0.0607289
441	0.0604072	0.0605048	0.0609508	0.0611707	0.0605454	0.0611728	0.0610296
442	0.0607046	0.0607889	0.0612472	0.0614737	0.0608199	0.0614687	0.0613302
443	0.0610019	0.0610729	0.0615435	0.0617767	0.0610945	0.0617646	0.0616309
444	0.0612993	0.061357	0.0618399	0.0620797	0.061369	0.0620605	0.0619316
445	0.0615044	0.0615592	0.0620544	0.0623102	0.0615696	0.0622752	0.0621506
446	0.061634	0.0616946	0.0622019	0.0624814	0.0617097	0.0624235	0.0623027
447	0.0617637	0.0618299	0.0623494	0.0626525	0.0618497	0.0625718	0.0624549
448	0.0618933	0.0619653	0.0624968	0.0628236	0.0619898	0.0627201	0.062607
449	0.062023	0.0621006	0.0626443	0.0629948	0.0621299	0.0628684	0.0627592
450	0.062157	0.0622405	0.0627891	0.0631532	0.0622774	0.0630221	0.0629087
451	0.0622951	0.0623845	0.0629314	0.0633002	0.0624316	0.0631806	0.0630559
452	0.0624331	0.0625284	0.0630738	0.0634473	0.0625857	0.063339	0.0632031
453	0.0625711	0.0626724	0.0632162	0.0635943	0.0627399	0.0634975	0.0633503
454	0.0627092	0.0628163	0.0633585	0.0637413	0.0628941	0.063656	0.0634975
455	0.0628748	0.0629896	0.0635329	0.063916	0.0630724	0.0638402	0.063665
456	0.0630681	0.0631921	0.0637391	0.0641183	0.0632749	0.0640501	0.0638527
457	0.0632614	0.0633946	0.0639454	0.0643206	0.0634775	0.06426	0.0640404
458	0.0634547	0.0635971	0.0641517	0.0645229	0.06368	0.06447	0.0642281
459	0.0636481	0.0637996	0.064358	0.0647252	0.0638825	0.0646799	0.0644158
460	0.0637577	0.0639171	0.0644757	0.0648372	0.0640066	0.0647987	0.0645155
461	0.0637692	0.0639351	0.0644894	0.0648431	0.0640386	0.0648104	0.0645121
462	0.0637806	0.063953	0.0645032	0.064849	0.0640706	0.0648222	0.0645086
463	0.0637921	0.0639709	0.0645169	0.064855	0.0641025	0.0648339	0.0645051
464	0.0638035	0.0639888	0.0645307	0.0648609	0.0641345	0.0648456	0.0645017
465	0.0637986	0.063987	0.0645195	0.0648537	0.0641284	0.0648323	0.0644808
466	0.0637719	0.063959	0.0644754	0.0648291	0.0640719	0.0647858	0.0644367
467	0.0637452	0.0639311	0.0644313	0.0648044	0.0640153	0.0647394	0.0643926
468	0.0637186	0.0639031	0.0643872	0.0647798	0.0639588	0.0646929	0.0643485
469	0.0636919	0.0638751	0.064343	0.0647551	0.0639022	0.0646464	0.0643045
470	0.0636773	0.063865	0.0643249	0.0647406	0.0638803	0.0646215	0.064276
471	0.0636815	0.0638826	0.0643476	0.0647419	0.0639126	0.0646304	0.064272
472	0.0636857	0.0639003	0.0643702	0.0647432	0.0639449	0.0646394	0.0642681
473	0.0636899	0.063918	0.0643929	0.0647445	0.0639772	0.0646483	0.0642641
474	0.063694	0.0639357	0.0644155	0.0647457	0.0640095	0.0646572	0.0642601
475	0.0637476	0.0640001	0.0644865	0.064799	0.0640804	0.0647199	0.0643115
476	0.0638968	0.0641553	0.0646512	0.0649531	0.0642261	0.064887	0.0644703
477	0.064046	0.0643105	0.0648159	0.0651073	0.0643719	0.0650542	0.064629
478	0.0641953	0.0644657	0.0649806	0.0652614	0.0645176	0.0652213	0.0647878
479	0.0643445	0.0646209	0.0651454	0.0654155	0.0646634	0.0653884	0.0649466
480	0.0644119	0.064693	0.0652178	0.0654833	0.0647298	0.0654668	0.0650126
481	0.0642789	0.0645617	0.0650643	0.0653397	0.0646019	0.0653279	0.0648513
482	0.0641459	0.0644304	0.0649107	0.0651961	0.064474	0.065189	0.0646901
483	0.0640129	0.0642991	0.0647572	0.0650525	0.0643461	0.0650501	0.0645288
484	0.0638799	0.0641678	0.0646037	0.0649089	0.0642183	0.0649112	0.0643676
485	0.0637796	0.0640667	0.0644888	0.0647975	0.0641273	0.0648063	0.064243
486	0.063783	0.0640613	0.0644962	0.0647881	0.0641532	0.0648089	0.0642344
487	0.0637865	0.0640559	0.0645035	0.0647787	0.0641791	0.0648115	0.0642259
488	0.0637899	0.0640505	0.0645109	0.0647693	0.064205	0.0648142	0.0642174
489	0.0637934	0.0640451	0.0645183	0.0647598	0.064231	0.0648168	0.0642088
490	0.0637994	0.0640474	0.0645321	0.0647584	0.0642563	0.0648231	0.0642073
491	0.0638163	0.0640829	0.0645733	0.0647912	0.0642791	0.0648448	0.0642357
492	0.0638333	0.0641183	0.0646145	0.064824	0.0643019	0.0648666	0.064264
493	0.0638502	0.0641538	0.0646557	0.0648568	0.0643247	0.0648883	0.0642924
494	0.0638672	0.0641892	0.0646968	0.0648896	0.0643474	0.0649101	0.0643208
495	0.0638874	0.0642259	0.0647375	0.0649251	0.0643726	0.0649354	0.0643518
496	0.0639294	0.0642712	0.0647745	0.0649787	0.0644139	0.0649849	0.0644005
497	0.0639714	0.0643164	0.0648115	0.0650324	0.0644552	0.0650343	0.0644492
498	0.0640135	0.0643617	0.0648485	0.0650861	0.0644964	0.0650837	0.0644979
499	0.0640555	0.064407	0.0648855	0.0651398	0.0645377	0.0651332	0.0645466
500	0.0641095	0.0644629	0.0649334	0.0652033	0.0645892	0.0651932	0.0646055
501	0.0643226	0.0646606	0.0651266	0.0653978	0.0647772	0.0653939	0.0647996
502	0.0645357	0.0648582	0.0653198	0.0655923	0.0649653	0.0655945	0.0649938
503	0.0647488	0.0650559	0.065513	0.0657867	0.0651533	0.0657952	0.065188
504	0.0649619	0.0652535	0.0657062	0.0659812	0.0653413	0.0659958	0.0653821
505	0.0651749	0.0654512	0.0658994	0.0661756	0.0655293	0.0661965	0.0655763
506	0.0653567	0.0656254	0.0660835	0.0663436	0.0657042	0.0663924	0.0657611
507	0.0655385	0.0657997	0.0662675	0.0665117	0.0658791	0.0665883	0.0659459
508	0.0657203	0.065974	0.0664516	0.0666797	0.0660539	0.0667843	0.0661307
509	0.065902	0.0661482	0.0666357	0.0668477	0.0662288	0.0669802	0.0663155
510	0.0660838	0.0663225	0.0668197	0.0670157	0.0664036	0.0671761	0.0665004
511	0.0659885	0.0662454	0.0667286	0.06693	0.0663188	0.0670949	0.0664286
512	0.0658723	0.0661495	0.0666168	0.0668253	0.0662144	0.0669927	0.0663375
513	0.0657562	0.0660535	0.0665049	0.0667205	0.06611	0.0668906	0.0662463
514	0.06564	0.0659575	0.0663931	0.0666157	0.0660056	0.0667885	0.0661552
515	0.0655238	0.0658616	0.0662812	0.066511	0.0659012	0.0666864	0.0660641
516	0.0655516	0.0659036	0.0663159	0.0665547	0.0659512	0.0667225	0.066089
517	0.0656029	0.065968	0.0663743	0.0666226	0.0660264	0.0667812	0.0661327
518	0.0656541	0.0660324	0.0664328	0.0666905	0.0661015	0.0668399	0.0661765
519	0.0657053	0.0660969	0.0664912	0.0667583	0.0661767	0.0668986	0.0662202
520	0.0657566	0.0661613	0.0665497	0.0668262	0.0662519	0.0669573	0.0662639
521	0.0657813	0.0661796	0.0665728	0.0668488	0.066279	0.0669642	0.0662819
522	0.0657985	0.0661848	0.0665859	0.0668585	0.0662927	0.0669564	0.0662925
523	0.0658157	0.06619	0.0665991	0.0668683	0.0663064	0.0669487	0.0663032
524	0.0658329	0.0661953	0.0666122	0.066878	0.06632	0.066941	0.0663139
525	0.0658501	0.0662005	0.0666254	0.0668878	0.0663337	0.0669332	0.0663245
526	0.0659158	0.0662604	0.0666923	0.0669411	0.0663919	0.0669834	0.0663729
527	0.0660023	0.0663438	0.0667823	0.0670132	0.0664693	0.0670584	0.0664374
528	0.0660889	0.0664271	0.0668722	0.0670852	0.0665466	0.0671334	0.0665019
529	0.0661754	0.0665104	0.0669622	0.0671573	0.0666239	0.0672084	0.0665665
530	0.0662619	0.0665938	0.0670522	0.0672293	0.0667013	0.0672833	0.066631
531	0.0663239	0.0666559	0.0671086	0.0672853	0.0667603	0.0673494	0.0666911
532	0.066371	0.0667051	0.0671444	0.0673313	0.0668081	0.06741	0.0667486
533	0.066418	0.0667542	0.0671802	0.0673773	0.0668558	0.0674706	0.0668061
534	0.0664651	0.0668033	0.067216	0.0674234	0.0669036	0.0675312	0.0668635
535	0.0665121	0.0668525	0.0672518	0.0674694	0.0669514	0.0675918	0.066921
536	0.0665415	0.0668834	0.0672721	0.0674956	0.0669816	0.0676286	0.0669509
537	0.0665552	0.0668981	0.0672787	0.0675042	0.0669964	0.0676444	0.0669565
538	0.066569	0.0669128	0.0672853	0.0675128	0.0670111	0.0676601	0.0669621
539	0.0665827	0.0669276	0.0672919	0.0675214	0.0670258	0.0676758	0.0669677
540	0.0665964	0.0669423	0.0672985	0.0675301	0.0670406	0.0676916	0.0669733
541	0.0666344	0.0669786	0.0673356	0.0675618	0.0670799	0.0677306	0.066997
542	0.0667032	0.0670425	0.0674114	0.0676229	0.0671504	0.0677993	0.0670437
543	0.0667721	0.0671063	0.0674872	0.0676841	0.067221	0.0678679	0.0670905
544	0.0668409	0.0671702	0.0675631	0.0677452	0.0672915	0.0679366	0.0671372
545	0.0669098	0.067234	0.0676389	0.0678064	0.0673621	0.0680053	0.067184
546	0.0669905	0.0673128	0.0677294	0.0678804	0.0674479	0.0680872	0.0672548
547	0.0670934	0.0674192	0.0678473	0.0679782	0.0675622	0.0681937	0.0673702
548	0.0671962	0.0675256	0.0679651	0.068076	0.0676764	0.0683002	0.0674857
549	0.067299	0.067632	0.068083	0.0681738	0.0677906	0.0684067	0.0676011
550	0.0674019	0.0677385	0.0682009	0.0682716	0.0679048	0.0685132	0.0677165
551	0.0675324	0.067873	0.0683413	0.068396	0.0680466	0.0686497	0.0678601
552	0.0677462	0.0680918	0.0685495	0.0686004	0.068271	0.0688759	0.0680879
553	0.06796	0.0683107	0.0687577	0.0688047	0.0684954	0.0691022	0.0683158
554	0.0681737	0.0685295	0.0689658	0.069009	0.0687198	0.0693284	0.0685437
555	0.0683875	0.0687484	0.069174	0.0692133	0.0689442	0.0695547	0.0687715
556	0.0686219	0.0689848	0.0694022	0.0694379	0.0691889	0.0697983	0.0690164
557	0.0689733	0.0693212	0.0697439	0.0697776	0.0695487	0.0701401	0.0693579
558	0.0693247	0.0696576	0.0700855	0.0701172	0.0699084	0.0704819	0.0696994
559	0.0696761	0.069994	0.0704272	0.0704569	0.0702682	0.0708238	0.0700409
560	0.0700275	0.0703304	0.0707688	0.0707965	0.0706279	0.0711656	0.0703823
561	0.0703887	0.0706781	0.0711211	0.0711465	0.0709982	0.0715165	0.0707342
562	0.0709353	0.0712401	0.0716753	0.0716925	0.0715694	0.0720387	0.0712829
563	0.071482	0.071802	0.0722295	0.0722385	0.0721405	0.072561	0.0718317
564	0.0720287	0.0723639	0.0727837	0.0727846	0.0727116	0.0730833	0.0723804
565	0.0725754	0.0729259	0.0733379	0.0733306	0.0732827	0.0736055	0.0729292
566	0.0731221	0.0734878	0.0738921	0.0738766	0.0738539	0.0741278	0.073478
567	0.0738415	0.0742258	0.0746567	0.0746025	0.0746043	0.0748608	0.0742219
568	0.0745719	0.074975	0.0754347	0.0753399	0.0753662	0.0756074	0.0749783
569	0.0753023	0.0757242	0.0762127	0.0760773	0.0761281	0.0763539	0.0757346
570	0.0760327	0.0764734	0.0769907	0.0768147	0.07689	0.0771004	0.076491
571	0.0767631	0.0772226	0.0777688	0.0775521	0.0776519	0.0778469	0.0772474
572	0.077719	0.0781795	0.078729	0.0784879	0.0786173	0.0787743	0.0782129
573	0.0787211	0.079179	0.0797266	0.0794643	0.0796242	0.0797387	0.0792213
574	0.0797231	0.0801785	0.0807242	0.0804407	0.0806312	0.0807031	0.0802296
575	0.0807252	0.081178	0.0817218	0.0814171	0.0816382	0.0816676	0.081238
576	0.0817272	0.0821774	0.0827194	0.0823936	0.0826452	0.082632	0.0822464
577	0.0829199	0.0833782	0.0839336	0.083573	0.0838469	0.083822	0.0834556
578	0.0841906	0.0846612	0.0852363	0.0848353	0.0851281	0.0851042	0.0847469
579	0.0854612	0.0859442	0.086539	0.0860976	0.0864094	0.0863864	0.0860382
580	0.0867318	0.0872272	0.0878417	0.0873599	0.0876906	0.0876686	0.0873295
581	0.0880025	0.0885102	0.0891444	0.0886222	0.0889719	0.0889508	0.0886207
582	0.0891341	0.0896677	0.0903048	0.0897605	0.0901188	0.0900932	0.0897673
583	0.0901691	0.0907379	0.0913664	0.0908126	0.0911724	0.0911384	0.0908132
584	0.0912041	0.0918081	0.092428	0.0918647	0.092226	0.0921836	0.0918591
585	0.0922391	0.0928784	0.0934896	0.0929168	0.0932796	0.0932289	0.092905
586	0.0932741	0.0939486	0.0945512	0.0939689	0.0943332	0.0942741	0.093951
587	0.0942852	0.0949834	0.0955926	0.0949848	0.0953762	0.0952997	0.0949684
588	0.0952693	0.095978	0.0966112	0.0959598	0.0964074	0.0963032	0.0959538
589	0.0962534	0.0969726	0.0976298	0.0969349	0.0974386	0.0973068	0.0969392
590	0.0972376	0.0979672	0.0986484	0.09791	0.0984698	0.0983103	0.0979246
591	0.0982217	0.0989619	0.099667	0.0988851	0.099501	0.0993138	0.09891
592	0.099113	0.0998754	0.100587	0.0997768	0.100436	0.100225	0.0998126
593	0.0998321	0.100638	0.101324	0.100514	0.101191	0.100965	0.100561
594	0.100551	0.101401	0.102061	0.10125	0.101947	0.101705	0.10131
595	0.10127	0.102164	0.102798	0.101987	0.102702	0.102444	0.102059
596	0.10199	0.102927	0.103535	0.102724	0.103458	0.103184	0.102808
597	0.102679	0.103648	0.104238	0.10342	0.104175	0.103884	0.103518
598	0.103265	0.10422	0.104823	0.103972	0.104757	0.104443	0.10409
599	0.103851	0.104792	0.105408	0.104524	0.105339	0.105002	0.104662
600	0.104437	0.105364	0.105993	0.105076	0.105921	0.105561	0.105235
601	0.105022	0.105936	0.106577	0.105628	0.106503	0.10612	0.105807
602	0.105589	0.106492	0.107143	0.106163	0.107068	0.106661	0.106361
603	0.105939	0.106861	0.107488	0.106501	0.107451	0.106996	0.106707
604	0.106289	0.107229	0.107832	0.10684	0.107833	0.107331	0.107053
605	0.106639	0.107598	0.108177	0.107178	0.108215	0.107666	0.1074
606	0.106989	0.107966	0.108521	0.107516	0.108598	0.108001	0.107746
607	0.107339	0.108335	0.108866	0.107854	0.10898	0.108336	0.108092
608	0.107597	0.10859	0.109123	0.108098	0.109245	0.108592	0.108346
609	0.10785	0.10884	0.109375	0.108337	0.109504	0.108844	0.108595
610	0.108102	0.10909	0.109628	0.108576	0.109762	0.109096	0.108844
611	0.108355	0.10934	0.109881	0.108815	0.110021	0.109348	0.109093
612	0.108608	0.10959	0.110133	0.109054	0.11028	0.1096	0.109342
613	0.108957	0.109944	0.110506	0.109399	0.11065	0.109953	0.109697
614	0.109329	0.110324	0.110907	0.109769	0.111045	0.11033	0.110078
615	0.109701	0.110703	0.111308	0.11014	0.111441	0.110707	0.110458
616	0.110072	0.111082	0.111709	0.11051	0.111837	0.111084	0.110838
617	0.110444	0.111461	0.11211	0.110881	0.112233	0.111461	0.111219
618	0.110735	0.111769	0.112414	0.111182	0.112541	0.111758	0.111526
619	0.110984	0.11204	0.112667	0.111448	0.112805	0.112014	0.111796
620	0.111233	0.112312	0.112921	0.111713	0.113069	0.11227	0.112066
621	0.111483	0.112584	0.113174	0.111979	0.113333	0.112526	0.112336
622	0.111732	0.112855	0.113428	0.112245	0.113597	0.112781	0.112606
623	0.111922	0.11306	0.113631	0.112446	0.113788	0.112978	0.112799
624	0.112059	0.113203	0.113787	0.112588	0.113911	0.113119	0.112921
625	0.112195	0.113346	0.113943	0.112729	0.114035	0.113261	0.113042
626	0.112331	0.113489	0.114099	0.112871	0.114158	0.113403	0.113164
627	0.112468	0.113632	0.114255	0.113013	0.114282	0.113544	0.113286
628	0.112574	0.113746	0.114382	0.113128	0.114382	0.113649	0.113379
629	0.112626	0.11381	0.114458	0.113196	0.11444	0.113688	0.113421
630	0.112679	0.113873	0.114533	0.113264	0.114498	0.113728	0.113463
631	0.112731	0.113936	0.114609	0.113332	0.114556	0.113767	0.113506
632	0.112783	0.113999	0.114684	0.1134	0.114615	0.113806	0.113548
633	0.112809	0.114033	0.114728	0.113439	0.114645	0.113824	0.113561
634	0.112735	0.113959	0.11465	0.113369	0.114569	0.113764	0.113467
635	0.112662	0.113885	0.114573	0.113299	0.114493	0.113703	0.113372
636	0.112588	0.113811	0.114496	0.113229	0.114418	0.113642	0.113277
637	0.112514	0.113737	0.114418	0.113159	0.114342	0.113581	0.113183
638	0.112442	0.113664	0.114342	0.113091	0.114268	0.11352	0.113091
639	0.112397	0.11361	0.114302	0.113047	0.114231	0.113454	0.113045
640	0.112353	0.113556	0.114261	0.113004	0.114195	0.113387	0.113
641	0.112308	0.113502	0.11422	0.112961	0.114158	0.11332	0.112954
642	0.112264	0.113449	0.114179	0.112918	0.114121	0.113254	0.112909
643	0.112219	0.113395	0.114138	0.112875	0.114084	0.113187	0.112863
644	0.112293	0.113471	0.114206	0.112938	0.114172	0.113248	0.11296
645	0.112381	0.113564	0.114286	0.113014	0.114274	0.113325	0.113075
646	0.11247	0.113657	0.114367	0.11309	0.114377	0.113402	0.11319
647	0.112558	0.113749	0.114448	0.113166	0.11448	0.113479	0.113304
648	0.112647	0.113842	0.114528	0.113242	0.114583	0.113556	0.113419
649	0.112391	0.113585	0.114257	0.112971	0.114327	0.113291	0.113152
650	0.112009	0.113198	0.113855	0.11257	0.113939	0.112898	0.112744
651	0.111626	0.112812	0.113454	0.11217	0.11355	0.112506	0.112335
652	0.111244	0.112425	0.113052	0.11177	0.113162	0.112114	0.111927
653	0.110861	0.112039	0.112651	0.11137	0.112773	0.111721	0.111519
654	0.110594	0.111773	0.112362	0.111076	0.112512	0.111449	0.111237
655	0.110419	0.111602	0.112161	0.110866	0.112351	0.111272	0.111055
656	0.110243	0.111431	0.11196	0.110656	0.11219	0.111095	0.110872
657	0.110067	0.11126	0.111759	0.110446	0.112029	0.110918	0.11069
658	0.109891	0.111089	0.111558	0.110236	0.111869	0.110741	0.110507
659	0.10973	0.110936	0.111384	0.11006	0.111721	0.110578	0.110351
660	0.109591	0.110809	0.111252	0.109938	0.111596	0.110439	0.110237
661	0.109452	0.110682	0.111121	0.109817	0.11147	0.110299	0.110122
662	0.109313	0.110555	0.110989	0.109695	0.111345	0.110159	0.110008
663	0.109174	0.110428	0.110858	0.109574	0.111219	0.110019	0.109893
664	0.109117	0.110378	0.110802	0.109524	0.111163	0.10996	0.109848
665	0.109366	0.110615	0.11103	0.109745	0.111372	0.110203	0.110062
666	0.109615	0.110852	0.111258	0.109966	0.11158	0.110446	0.110276
667	0.109864	0.111088	0.111487	0.110186	0.111788	0.110688	0.11049
668	0.110113	0.111325	0.111715	0.110407	0.111996	0.110931	0.110704
669	0.110375	0.111577	0.111959	0.110642	0.112219	0.111188	0.110934
670	0.111079	0.112297	0.112678	0.111358	0.112929	0.111901	0.111653
671	0.111783	0.113018	0.113397	0.112073	0.113638	0.112614	0.112372
672	0.112487	0.113738	0.114117	0.112788	0.114348	0.113328	0.113092
673	0.113191	0.114459	0.114836	0.113503	0.115058	0.114041	0.113811
674	0.113895	0.11518	0.115556	0.114219	0.115767	0.114754	0.11453
675	0.115318	0.116599	0.116995	0.11565	0.117197	0.116178	0.115961
676	0.116867	0.118142	0.118562	0.117208	0.118753	0.117728	0.117518
677	0.118417	0.119685	0.120128	0.118766	0.120309	0.119278	0.119075
678	0.119966	0.121228	0.121695	0.120325	0.121865	0.120827	0.120632
679	0.121515	0.122771	0.123261	0.121883	0.123421	0.122377	0.122189
680	0.12335	0.124615	0.125118	0.123738	0.125304	0.12422	0.12405
681	0.125331	0.126614	0.127124	0.125745	0.127356	0.126213	0.126066
682	0.127312	0.128613	0.129131	0.127753	0.129407	0.128207	0.128083
683	0.129294	0.130612	0.131137	0.129761	0.131458	0.130201	0.1301
684	0.131275	0.132611	0.133144	0.131768	0.13351	0.132195	0.132116
685	0.133493	0.134848	0.135399	0.134018	0.135762	0.134428	0.134362
686	0.13598	0.137352	0.137934	0.136542	0.138242	0.136932	0.136866
687	0.138466	0.139857	0.14047	0.139066	0.140722	0.139436	0.139371
688	0.140952	0.142362	0.143005	0.14159	0.143201	0.14194	0.141875
689	0.143439	0.144867	0.14554	0.144114	0.145681	0.144444	0.144379
690	0.145818	0.147253	0.147956	0.146526	0.148053	0.146844	0.14677
691	0.147922	0.149335	0.150066	0.14865	0.150149	0.148977	0.148868
692	0.150025	0.151417	0.152175	0.150775	0.152244	0.15111	0.150966
693	0.152129	0.1535	0.154285	0.152899	0.15434	0.153243	0.153064
694	0.154233	0.155582	0.156394	0.155023	0.156436	0.155376	0.155162
695	0.156302	0.157632	0.15847	0.157115	0.158496	0.157474	0.15723
696	0.157972	0.159312	0.160161	0.158838	0.160146	0.159164	0.158943
697	0.159641	0.160993	0.161852	0.160561	0.161796	0.160854	0.160657
698	0.161311	0.162674	0.163542	0.162285	0.163446	0.162544	0.162371
699	0.162981	0.164354	0.165233	0.164008	0.165096	0.164234	0.164084
700	0.164651	0.166035	0.166923	0.165731	0.166746	0.165924	0.165798
